# Supplementary material for: Electronic cigarette smoke reduces ribosomal protein gene expression to impair protein synthesis in primary human airway epithelial cells
Source: Sci Rep. 2021 Sep 1;11:17517. doi: 10.1038/s41598-021-97013-z (PMC8410828; doi:10.1038/s41598-021-97013-z)
Supplement: Supplementary file 2 — Supplementary Information 2. [file 41598_2021_97013_MOESM2_ESM.xlsx]

## Sheet: Excel File Table S1
gene_symbol	Gene	baseMean	log2FoldChange	lfcSE	stat	pvalue	padj	Fold change
CYP1A1	ENSG00000140465	3353.39	2.38073	0.101828	23.3799	6.84168e-121	7.558e-117	5.208
CSF3	ENSG00000108342	416.831	1.3872	0.136925	10.1311	4.02006e-24	1.11024e-20	2.61571
CCL20	ENSG00000115009	3783.95	1.17073	0.102253	11.4494	2.36903e-30	1.30854e-26	2.25125
CYP1B1	ENSG00000138061	5836.31	1.14642	0.105184	10.8992	1.16249e-27	4.28067e-24	2.21364
SLC26A4	ENSG00000091137	453.277	1.12944	0.124286	9.08741	1.01425e-19	1.60063e-16	2.18774
CXCL5	ENSG00000163735	524.779	0.929229	0.131956	7.04196	1.89553e-12	1.30875e-09	1.90426
SCGB1A1	ENSG00000149021	10788.3	0.896499	0.103834	8.63394	5.92751e-18	8.18515e-15	1.86154
SLC39A8	ENSG00000138821	480.064	0.886834	0.121762	7.28335	3.25628e-13	2.76709e-10	1.84911
SERPINB3	ENSG00000057149	39848	0.821303	0.0861583	9.53248	1.53564e-21	3.39284e-18	1.767
BCL2A1	ENSG00000140379	110.664	0.794185	0.140904	5.63637	1.73675e-08	4.91945e-06	1.7341
PLAT	ENSG00000104368	291.56	0.776656	0.135468	5.73313	9.85968e-09	3.29037e-06	1.71316
RAB12	ENSG00000206418	2998.86	0.771839	0.103756	7.439	1.01448e-13	9.33917e-11	1.70745
ALDH1A3	ENSG00000184254	18584.1	0.759157	0.0823813	9.21516	3.10815e-20	5.72261e-17	1.6925
CXCL8	ENSG00000169429	7519.03	0.75842	0.114577	6.61931	3.60872e-11	1.89836e-08	1.69164
RARRES1	ENSG00000118849	13509.1	0.737892	0.0982987	7.50663	6.06688e-14	6.70209e-11	1.66774
NDUFC1	ENSG00000109390	1576.51	0.73743	0.109499	6.73457	1.64411e-11	9.55917e-09	1.6672
CXCL6	ENSG00000124875	7015.15	0.725704	0.106802	6.79485	1.08425e-11	7.04572e-09	1.65371
DDIT4L	ENSG00000145358	505.636	0.724723	0.122178	5.93172	2.99783e-09	1.18275e-06	1.65258
ALDH3A1	ENSG00000108602	7842.65	0.717177	0.0962095	7.45432	9.03305e-14	9.07164e-11	1.64396
LIF	ENSG00000128342	548.696	0.684529	0.125411	5.45827	4.80786e-08	1.18028e-05	1.60718
PPP3R1	ENSG00000221823	3588.75	0.672966	0.1077	6.24851	4.14389e-10	1.8311e-07	1.59435
SOD2	ENSG00000112096	14168.6	0.671092	0.0860269	7.80096	6.144e-15	7.54141e-12	1.59228
MMP9	ENSG00000100985	496.159	0.668378	0.129984	5.142	2.71835e-07	5.88816e-05	1.58928
SNUPN	ENSG00000169371	674.252	0.621338	0.125329	4.95766	7.13474e-07	0.000133589	1.5383
SLC7A11	ENSG00000151012	431.83	0.611336	0.135814	4.50127	6.75494e-06	0.000981866	1.52767
SERPINB4	ENSG00000206073	994.486	0.609084	0.107202	5.68167	1.33388e-08	4.09316e-06	1.52529
AGR2	ENSG00000106541	27810	0.603653	0.0841328	7.175	7.23067e-13	5.4223e-10	1.51956
DUSP1	ENSG00000120129	1144.46	0.595665	0.113166	5.26362	1.4125e-07	3.18446e-05	1.51117
SCGB3A1	ENSG00000161055	66834.3	0.591584	0.0824792	7.17253	7.36259e-13	5.4223e-10	1.5069
PDCD5	ENSG00000105185	620.971	0.591058	0.120491	4.9054	9.3235e-07	0.000168847	1.50635
PTGS2	ENSG00000073756	4149.43	0.590756	0.107327	5.50424	3.70755e-08	9.52496e-06	1.50604
	ENSG00000233834	326.281	0.579663	0.130858	4.42971	9.43606e-06	0.00127122	1.4945
RASGRP1	ENSG00000172575	176.451	0.575122	0.139921	4.11034	3.95076e-05	0.00415657	1.4898
CXCL1	ENSG00000163739	19930.3	0.572412	0.0878537	6.51552	7.24396e-11	3.63746e-08	1.48701
ZC3H12A	ENSG00000163874	1252.27	0.567176	0.103295	5.49085	4.00011e-08	1.0043e-05	1.48162
NCOA7	ENSG00000111912	5351.87	0.567069	0.0911006	6.22465	4.82626e-10	2.05061e-07	1.48151
PTGES3	ENSG00000110958	12568.7	0.561212	0.099292	5.65214	1.58459e-08	4.60656e-06	1.47551
CXCL3	ENSG00000163734	136.882	0.556581	0.141116	3.94413	8.00906e-05	0.00749797	1.47078
TMEM50B	ENSG00000142188	692.098	0.55497	0.11355	4.88744	1.02154e-06	0.000179126	1.46914
BIRC3	ENSG00000023445	3016.26	0.553212	0.0989293	5.59199	2.2448e-08	5.90437e-06	1.46735
ERO1A	ENSG00000197930	14464.1	0.552389	0.0850213	6.49707	8.19019e-11	3.93379e-08	1.46651
BID	ENSG00000015475	1695.16	0.54399	0.115648	4.70384	2.55317e-06	0.000414777	1.458
PREB	ENSG00000138073	1049.38	0.542028	0.107439	5.04497	4.53603e-07	8.94812e-05	1.45602
VNN1	ENSG00000112299	239.492	0.53885	0.136079	3.95984	7.49986e-05	0.00708127	1.45281
MSMO1	ENSG00000052802	8478.01	0.538348	0.0924842	5.82097	5.85087e-09	2.01983e-06	1.45231
C21orf91	ENSG00000154642	1163.62	0.534207	0.109152	4.89417	9.8724e-07	0.000175904	1.44815
GCLC	ENSG00000001084	6271.68	0.528676	0.0942908	5.60687	2.06023e-08	5.68985e-06	1.4426
ANKRD66	ENSG00000230062	520.919	0.526964	0.120738	4.36452	1.27405e-05	0.00165581	1.44089
GPATCH4	ENSG00000160818	710.873	0.525307	0.131846	3.98426	6.76914e-05	0.00655954	1.43924
COX7A2L	ENSG00000115944	4509.58	0.518146	0.104154	4.97481	6.53125e-07	0.000124398	1.43211
HAUS1	ENSG00000152240	780.441	0.516375	0.124163	4.15883	3.19876e-05	0.00349868	1.43036
SLC6A14	ENSG00000268104	7935.56	0.515537	0.0876747	5.88012	4.09977e-09	1.56173e-06	1.42953
IL1B	ENSG00000125538	295.939	0.514722	0.138667	3.71193	0.000205682	0.0152495	1.42872
BPIFA2	ENSG00000131050	694.371	0.512373	0.118625	4.31927	1.56544e-05	0.00198775	1.42639
CTAGE5	ENSG00000150527	502.022	0.510376	0.125322	4.07251	4.65097e-05	0.00470328	1.42442
TRIM16L	ENSG00000108448	555.129	0.505729	0.121054	4.17773	2.94433e-05	0.00325451	1.41984
PSTPIP2	ENSG00000152229	1161.19	0.504662	0.107481	4.69536	2.66138e-06	0.000426091	1.41879
DHRS9	ENSG00000073737	6556.91	0.500321	0.0875211	5.71657	1.08695e-08	3.43071e-06	1.41453
ATP5G3	ENSG00000154518	23607.8	0.489582	0.0969035	5.05226	4.36606e-07	8.76944e-05	1.40404
SERPINB7	ENSG00000166396	938.068	0.479742	0.114167	4.2021	2.64453e-05	0.00301176	1.39449
DHX40	ENSG00000108406	1625.25	0.472245	0.105388	4.48102	7.42881e-06	0.00103881	1.38727
CASC3	ENSG00000108349	2792.85	0.465356	0.0941913	4.94054	7.79082e-07	0.000143442	1.38066
ZNF648	ENSG00000179930	197.918	0.463292	0.13802	3.3567	0.000788796	0.0449167	1.37868
C8orf4	ENSG00000176907	1734.98	0.460358	0.108828	4.23014	2.33549e-05	0.00274469	1.37588
FAM83E	ENSG00000105523	910.606	0.458517	0.107784	4.25402	2.09963e-05	0.00252115	1.37413
TGM1	ENSG00000092295	607.784	0.457255	0.117169	3.90252	9.5198e-05	0.00855002	1.37293
IL1RN	ENSG00000136689	1209.67	0.455274	0.116646	3.90303	9.49964e-05	0.00855002	1.37104
ZBTB46	ENSG00000130584	316.74	0.453941	0.13032	3.48329	0.0004953	0.0316897	1.36978
	ENSG00000259623	507.213	0.450933	0.121254	3.71893	0.000200069	0.0149335	1.36692
PPARGC1B	ENSG00000155846	339.155	0.450428	0.132602	3.39683	0.000681719	0.0400582	1.36645
EIF6	ENSG00000242372	996.331	0.445734	0.115153	3.87078	0.000108486	0.00965518	1.36201
TTC9	ENSG00000133985	2444.18	0.445047	0.097477	4.56566	4.97936e-06	0.00075352	1.36136
INSIG1	ENSG00000186480	2994.42	0.443558	0.09422	4.70768	2.50548e-06	0.000413105	1.35995
GATA6	ENSG00000141448	363.397	0.442589	0.128553	3.44286	0.000575606	0.0355236	1.35904
CEACAM5	ENSG00000105388	501.493	0.440907	0.119994	3.67441	0.000238402	0.0173265	1.35746
NQO1	ENSG00000181019	3064.88	0.440786	0.105512	4.1776	2.94605e-05	0.00325451	1.35734
FBXO46	ENSG00000177051	557.934	0.439565	0.122184	3.59756	0.000321214	0.0226016	1.3562
BMP2	ENSG00000125845	452.15	0.437424	0.123247	3.54918	0.00038644	0.0261902	1.35418
ATP1B1	ENSG00000143153	17801.1	0.437053	0.0852178	5.12866	2.91814e-07	6.19937e-05	1.35384
GCNT3	ENSG00000140297	1046.15	0.434684	0.110472	3.93479	8.327e-05	0.0076657	1.35162
STC1	ENSG00000159167	7607.45	0.432013	0.0904415	4.77672	1.78179e-06	0.000302822	1.34912
NAMPT	ENSG00000105835	2290.79	0.424801	0.0944333	4.49842	6.84597e-06	0.000982174	1.34239
RND3	ENSG00000115963	4160.77	0.419747	0.095482	4.39609	1.10218e-05	0.0014495	1.33769
RPS29	ENSG00000213741	1258.36	0.418017	0.108055	3.86855	0.000109486	0.00965518	1.33609
GJB2	ENSG00000165474	3942.25	0.412727	0.0888248	4.64653	3.37565e-06	0.000525223	1.3312
UBE2D2	ENSG00000131508	1827.4	0.410471	0.0994081	4.12915	3.64103e-05	0.00390509	1.32912
TXNRD1	ENSG00000198431	8023.57	0.410256	0.0860606	4.76706	1.86931e-06	0.000312883	1.32892
GSR	ENSG00000104687	3742.92	0.408794	0.0904234	4.52088	6.15817e-06	0.000907058	1.32758
SMIM19	ENSG00000176209	1318.86	0.402246	0.106717	3.76927	0.000163723	0.0129189	1.32156
CEBPD	ENSG00000221869	689.896	0.399539	0.113477	3.52088	0.00043012	0.0284025	1.31909
IRAK3	ENSG00000090376	2940.93	0.398946	0.0988001	4.03791	5.39287e-05	0.00536712	1.31854
USP14	ENSG00000101557	3450.99	0.396061	0.0919139	4.30905	1.6396e-05	0.00205826	1.31591
ITGB8	ENSG00000105855	2965.15	0.393842	0.10526	3.74161	0.000182847	0.0141253	1.31389
NFKBIA	ENSG00000100906	4994.31	0.393444	0.0982739	4.00354	6.24007e-05	0.00610036	1.31353
UBE2J1	ENSG00000198833	2067.73	0.392986	0.0979893	4.0105	6.05912e-05	0.00597635	1.31311
WASF2	ENSG00000158195	5122.06	0.392264	0.0881719	4.44886	8.6328e-06	0.00117736	1.31245
CNOT8	ENSG00000155508	5018.33	0.391827	0.0999518	3.92016	8.84913e-05	0.00807903	1.31205
CSF1	ENSG00000184371	715.702	0.389462	0.113202	3.44041	0.000580841	0.0356475	1.3099
ME1	ENSG00000065833	1239.53	0.389099	0.102769	3.78616	0.000152992	0.0122471	1.30958
SGPP2	ENSG00000163082	4204.63	0.386959	0.0906687	4.26783	1.97383e-05	0.00242276	1.30763
C15orf48	ENSG00000166920	3474.65	0.386297	0.110332	3.50123	0.000463122	0.0302729	1.30703
ALG2	ENSG00000119523	874.431	0.386151	0.108429	3.56133	0.000368979	0.0253174	1.3069
KCMF1	ENSG00000176407	2071.73	0.38539	0.0978904	3.93695	8.25229e-05	0.00766076	1.30621
NGLY1	ENSG00000151092	1592.08	0.382664	0.098953	3.86713	0.000110125	0.00965518	1.30375
GNB2	ENSG00000172354	3066.51	0.382299	0.10276	3.72032	0.000198967	0.0149335	1.30342
TIPARP	ENSG00000163659	1956.95	0.379555	0.100521	3.77587	0.000159453	0.0126725	1.30094
TNFAIP3	ENSG00000118503	1560.96	0.376845	0.112481	3.3503	0.000807245	0.0454982	1.2985
EIF1	ENSG00000173812	9029.66	0.376371	0.111969	3.36137	0.000775555	0.0443915	1.29807
SRPRA	ENSG00000182934	6318.63	0.376155	0.0862846	4.35947	1.30377e-05	0.00167473	1.29788
CRLS1	ENSG00000088766	2239.98	0.375871	0.0976948	3.8474	0.000119377	0.0101443	1.29762
UHMK1	ENSG00000152332	9152.94	0.37557	0.0981929	3.82481	0.000130871	0.010789	1.29735
LDHA	ENSG00000134333	40406.6	0.374571	0.0905778	4.13535	3.54408e-05	0.00383838	1.29645
CLIC4	ENSG00000169504	3413.95	0.373455	0.0910224	4.10289	4.08016e-05	0.00425222	1.29545
TMPRSS4	ENSG00000137648	6352.17	0.372626	0.0903994	4.122	3.75603e-05	0.0039897	1.29471
SYPL1	ENSG00000008282	3824.39	0.371804	0.0911503	4.07902	4.52256e-05	0.004626	1.29397
RNF144B	ENSG00000137393	4670.2	0.37059	0.0883799	4.19315	2.7511e-05	0.00310117	1.29288
SLC35A3	ENSG00000117620	2487.94	0.370099	0.0932329	3.96961	7.19894e-05	0.00691537	1.29244
TWF1	ENSG00000151239	1723.45	0.366576	0.0983512	3.72721	0.000193611	0.0146494	1.28929
PPIL3	ENSG00000240344	1311.19	0.362989	0.104206	3.48339	0.0004951	0.0316897	1.28609
TLR2	ENSG00000137462	1911.89	0.362597	0.0966051	3.7534	0.000174454	0.013668	1.28574
TES	ENSG00000135269	2152.35	0.360214	0.0972329	3.70466	0.000211677	0.0155893	1.28362
SMAD5	ENSG00000113658	2899.67	0.359276	0.0935238	3.84155	0.000122259	0.0103099	1.28278
IFNGR1	ENSG00000027697	5589.98	0.359158	0.0876221	4.09894	4.15053e-05	0.00428513	1.28268
STARD4	ENSG00000164211	1865.73	0.357618	0.0996668	3.58814	0.000333049	0.0231396	1.28131
GCLM	ENSG00000023909	2548.16	0.35641	0.0930885	3.82872	0.000128813	0.0106992	1.28024
SKIL	ENSG00000136603	1824.9	0.351935	0.0980421	3.58963	0.000331146	0.0231396	1.27627
SIX2	ENSG00000170577	2367.61	0.351867	0.104067	3.38118	0.000721765	0.041965	1.27621
FAM84B	ENSG00000168672	2400.95	0.351234	0.0937021	3.74841	0.000177961	0.0138446	1.27565
LDLR	ENSG00000130164	5205.23	0.351152	0.0923825	3.80107	0.000144075	0.0116431	1.27558
ARL5B	ENSG00000165997	1364.99	0.348328	0.104884	3.32109	0.000896657	0.0492805	1.27308
SPCS3	ENSG00000129128	4039.75	0.346557	0.0927427	3.73676	0.000186405	0.0142776	1.27152
SLC12A2	ENSG00000064651	1625.71	0.345724	0.104094	3.32128	0.000896069	0.0492805	1.27079
FAM91A1	ENSG00000176853	2629.22	0.341471	0.093082	3.6685	0.000243978	0.0176159	1.26705
TNIP1	ENSG00000145901	2280.12	0.341338	0.0948624	3.59825	0.000320368	0.0226016	1.26693
UBA3	ENSG00000144744	6215.78	0.330437	0.0965263	3.42328	0.000618698	0.0373484	1.25739
PDP1	ENSG00000164951	2018.37	0.329944	0.0964443	3.42109	0.000623714	0.0374465	1.25696
SQLE	ENSG00000104549	2096.23	0.329152	0.0986725	3.33581	0.000850526	0.0474533	1.25627
PGD	ENSG00000142657	10591.8	0.328845	0.0857453	3.83513	0.000125496	0.0105027	1.25601
SLC11A2	ENSG00000110911	4104.55	0.328696	0.0943494	3.48382	0.000494317	0.0316897	1.25588
PTAFR	ENSG00000169403	2885.45	0.326606	0.095962	3.40349	0.0006653	0.0395138	1.25406
GNAI1	ENSG00000127955	2447.85	0.32351	0.0941551	3.43592	0.000590536	0.0360423	1.25137
MAGT1	ENSG00000102158	3906.19	0.323436	0.0888206	3.64145	0.000271105	0.0194474	1.25131
MCU	ENSG00000156026	2423.67	0.323139	0.0936193	3.45163	0.000557203	0.0347826	1.25105
NFKB2	ENSG00000077150	1783.76	0.323078	0.096951	3.33238	0.000861061	0.0477997	1.251
HMGCS1	ENSG00000112972	6059.67	0.321386	0.0899523	3.57285	0.000353118	0.0243806	1.24953
GSK3B	ENSG00000082701	3557.72	0.318546	0.0904026	3.52364	0.000425662	0.0283271	1.24707
NFKB1	ENSG00000109320	3457.58	0.316471	0.0899127	3.51976	0.000431938	0.0284025	1.24528
DCAF7	ENSG00000136485	9068.5	0.315471	0.0844541	3.73542	0.000187404	0.0142776	1.24442
MAL2	ENSG00000147676	5474.23	0.311887	0.0882972	3.53224	0.000412052	0.0275875	1.24133
EID1	ENSG00000255302	9443.88	0.309119	0.088757	3.48276	0.000496273	0.0316897	1.23895
YWHAG	ENSG00000170027	9073.84	0.298772	0.0858714	3.47929	0.000502737	0.031918	1.2301
PFKFB3	ENSG00000170525	8599.96	0.29446	0.0854113	3.44755	0.000565688	0.0351076	1.22643
UGCG	ENSG00000148154	4895.92	0.293335	0.0875451	3.35067	0.00080615	0.0454982	1.22547
MT-CO2	ENSG00000198712	52290.6	-0.309381	0.083752	-3.69401	0.000220741	0.0161492	0.806988
SLC44A2	ENSG00000129353	3316.76	-0.320602	0.0901533	-3.55619	0.000376276	0.0256588	0.800736
CYP4B1	ENSG00000142973	3758.39	-0.344716	0.0907023	-3.80052	0.000144392	0.0116431	0.787463
RPL27	ENSG00000131469	1368.28	-0.357835	0.106171	-3.37036	0.000750696	0.0431924	0.780335
RPS21	ENSG00000171858	2543.73	-0.363326	0.107689	-3.37386	0.000741227	0.0428709	0.77737
ANPEP	ENSG00000166825	1110	-0.365223	0.109481	-3.33596	0.00085006	0.0474533	0.776349
RPS5	ENSG00000083845	2019.87	-0.398137	0.109497	-3.63606	0.000276839	0.0197306	0.758838
PEG10	ENSG00000242265	734.067	-0.399266	0.120287	-3.31928	0.000902485	0.0493552	0.758244
GPX1	ENSG00000233276	1012.16	-0.400619	0.116995	-3.42423	0.000616542	0.0373484	0.757533
THBS1	ENSG00000137801	3299.03	-0.400819	0.104045	-3.85235	0.000116992	0.0100969	0.757428
UBL5	ENSG00000198258	1278.01	-0.404822	0.117286	-3.45159	0.000557302	0.0347826	0.755329
KRT15	ENSG00000171346	12293.6	-0.417231	0.0836125	-4.99006	6.03619e-07	0.000116986	0.74886
MT-ND4L	ENSG00000212907	12847.2	-0.418248	0.0989466	-4.227	2.36823e-05	0.00275387	0.748333
MT-CO3	ENSG00000198938	39610.1	-0.428059	0.0887783	-4.82166	1.42365e-06	0.000245736	0.743261
JTB	ENSG00000143543	2937.59	-0.428281	0.100639	-4.25561	2.08478e-05	0.00252115	0.743147
TPM2	ENSG00000198467	352.567	-0.446421	0.128848	-3.46471	0.000530808	0.0335076	0.733861
GPNMB	ENSG00000136235	4327.8	-0.449593	0.105256	-4.27142	1.9423e-05	0.00241085	0.732249
TMSB10	ENSG00000034510	9428.93	-0.449874	0.11051	-4.0709	4.68327e-05	0.00470328	0.732107
AMIGO2	ENSG00000139211	530.359	-0.460394	0.135638	-3.39429	0.000688056	0.0402167	0.726788
MCOLN3	ENSG00000055732	259.49	-0.460444	0.135524	-3.39751	0.00068002	0.0400582	0.726763
RPL19	ENSG00000108298	3383.26	-0.46098	0.109407	-4.21346	2.51491e-05	0.00289398	0.726493
NDUFS5	ENSG00000168653	815.876	-0.472564	0.124063	-3.80905	0.000139502	0.0114154	0.720683
RPL10A	ENSG00000198755	6423.8	-0.472758	0.107479	-4.39861	1.08948e-05	0.0014495	0.720586
RPS11	ENSG00000142534	6028.05	-0.474865	0.105656	-4.49445	6.97511e-06	0.000987872	0.719534
MTATP6P1	ENSG00000248527	255.617	-0.478107	0.135302	-3.53362	0.000409906	0.0275875	0.717919
ATG16L2	ENSG00000168010	264.115	-0.480136	0.140659	-3.41348	0.000641381	0.0382991	0.71691
MTND4P12	ENSG00000247627	1231.04	-0.493617	0.106198	-4.64807	3.35063e-06	0.000525223	0.710242
RPL7A	ENSG00000148303	3862.78	-0.494943	0.0957726	-5.1679	2.36736e-07	5.23045e-05	0.709589
RPL35	ENSG00000136942	943.391	-0.499339	0.129412	-3.85851	0.00011408	0.00992318	0.707431
KRT5	ENSG00000186081	7684.89	-0.507521	0.0906082	-5.60127	2.12787e-08	5.73331e-06	0.70343
RPL32	ENSG00000144713	2672.26	-0.508217	0.11401	-4.45767	8.28553e-06	0.00114413	0.703091
HIST1H1C	ENSG00000187837	161.843	-0.5422	0.140816	-3.85041	0.00011792	0.0100981	0.686723
RPS12	ENSG00000112306	6020.45	-0.555243	0.108441	-5.12024	3.05149e-07	6.36035e-05	0.680542
	ENSG00000225616	145.091	-0.557782	0.140833	-3.96058	7.47666e-05	0.00708127	0.679346
MTND2P28	ENSG00000225630	1039.37	-0.560288	0.109905	-5.09795	3.43353e-07	7.02412e-05	0.678167
MT2A	ENSG00000125148	2532.75	-0.570733	0.107869	-5.29098	1.21662e-07	2.80001e-05	0.673275
MT-ATP8	ENSG00000228253	2150.96	-0.577366	0.10214	-5.65268	1.57967e-08	4.60656e-06	0.670186
RPS19	ENSG00000105372	2730.87	-0.579135	0.10907	-5.30975	1.09775e-07	2.58017e-05	0.669365
POLR2I	ENSG00000105258	468.047	-0.592758	0.12839	-4.61687	3.89574e-06	0.000597725	0.663074
GTF2IP4	ENSG00000233369	168.852	-0.594697	0.140489	-4.23306	2.30538e-05	0.00273844	0.662184
EMC2	ENSG00000104412	2726.99	-0.602942	0.098297	-6.13387	8.57645e-10	3.50904e-07	0.65841
RPS14	ENSG00000164587	5113.46	-0.608773	0.104203	-5.84216	5.15276e-09	1.83621e-06	0.655754
SLC25A29	ENSG00000197119	2135.79	-0.615157	0.107384	-5.72859	1.0127e-08	3.29037e-06	0.652859
UQCRQ	ENSG00000164405	1388.87	-0.618727	0.114015	-5.4267	5.74065e-08	1.37863e-05	0.651245
LRRC16A	ENSG00000079691	3364.56	-0.621005	0.0917218	-6.77053	1.28316e-11	7.87501e-09	0.650218
CILP	ENSG00000138615	2049.52	-0.626391	0.10681	-5.86456	4.50333e-09	1.65828e-06	0.647795
ANKRD1	ENSG00000148677	146.841	-0.633291	0.139084	-4.55329	5.28141e-06	0.000788428	0.644704
RPL37A	ENSG00000197756	3117.19	-0.649504	0.102486	-6.3375	2.33523e-10	1.07489e-07	0.637499
RPL30	ENSG00000156482	2430.5	-0.659127	0.0992115	-6.64366	3.05992e-11	1.69015e-08	0.633261

## Sheet: Excel File Table S2
Annotation Cluster 1	Enrichment Score: 7.475340726836786
Category	Term	Count	%	PValue	Genes	List Total	Pop Hits	Pop Total	Fold Enrichment	Bonferroni	Benjamini	FDR
GOTERM_BP_DIRECT	GO:0006614~SRP-dependent cotranslational protein targeting to membrane	16	8.20513	6.44094e-14	RPL19, RPL35, RPL27, SRPRA, RPS5, RPL30, RPS19, RPL32, RPS29, RPS14, RPS12, RPL37A, RPL7A, RPL10A, RPS11, RPS21	180	94	16792	15.879	9.22751e-11	9.22751e-11	1.06404e-10
GOTERM_BP_DIRECT	GO:0000184~nuclear-transcribed mRNA catabolic process, nonsense-mediated decay	17	8.71795	1.46465e-13	RPL19, RPL35, RPL27, CASC3, RPS5, UHMK1, RPL30, RPS19, RPL32, RPS29, RPS14, RPS12, RPL37A, RPL7A, RPL10A, RPS11, RPS21	180	119	16792	13.327	2.09846e-10	1.04923e-10	2.41973e-10
GOTERM_BP_DIRECT	GO:0006413~translational initiation	17	8.71795	1.36469e-12	EIF6, RPL19, RPL35, RPL27, RPS5, RPL30, RPS19, RPL32, RPS29, RPS14, RPS12, RPL37A, EIF1, RPL7A, RPL10A, RPS11, RPS21	180	137	16792	11.576	1.9556e-09	6.51865e-10	2.25494e-09
GOTERM_BP_DIRECT	GO:0019083~viral transcription	15	7.69231	1.42e-11	RPL19, RPL35, RPL27, RPS5, RPL30, RPS19, RPL32, RPS29, RPS14, RPS12, RPL37A, RPL7A, RPL10A, RPS11, RPS21	180	112	16792	12.494	2.03486e-08	5.08714e-09	2.34634e-08
UP_KEYWORDS	Ribosomal protein	15	7.69231	1.9402e-09	RPL19, RPL35, RPL27, RPS5, RPL30, RPS19, RPL32, RPS29, RPS14, RPS12, RPL37A, RPL7A, RPL10A, RPS11, RPS21	191	185	20581	8.7368	5.04452e-07	5.04452e-07	2.53605e-06
GOTERM_BP_DIRECT	GO:0006412~translation	17	8.71795	1.30492e-08	RPL19, RPL35, RPL27, RPS5, RPL30, RPS19, RPL32, RPS29, RPS14, SLC25A29, RPS12, RPL37A, RPL7A, RPL10A, RPS11, RPS21, TNIP1	180	253	16792	6.26842	1.86993e-05	3.7399e-06	2.15619e-05
GOTERM_MF_DIRECT	GO:0003735~structural constituent of ribosome	16	8.20513	1.83775e-08	RPL19, RPL35, RPL27, RPS5, RPL30, RPS19, RPL32, RPS29, RPS14, SLC25A29, RPS12, RPL37A, RPL7A, RPL10A, RPS11, RPS21	183	222	16881	6.64835	7.51635e-06	7.51635e-06	2.5716e-05
KEGG_PATHWAY	hsa03010:Ribosome	15	7.69231	3.1045e-08	RPL19, RPL35, RPL27, RPS5, RPL30, RPS19, RPL32, RPS29, RPS14, RPS12, RPL37A, RPL7A, RPL10A, RPS11, RPS21	113	136	6910	6.74453	6.05376e-06	6.05376e-06	3.87504e-05
GOTERM_BP_DIRECT	GO:0006364~rRNA processing	15	7.69231	7.23575e-08	RPL19, RPL35, RPL27, RPS5, RPL30, RPS19, RPL32, RPS29, RPS14, RPS12, RPL37A, RPL7A, RPL10A, RPS11, RPS21	180	214	16792	6.53894	0.000103683	1.48125e-05	0.00011956
GOTERM_CC_DIRECT	GO:0005840~ribosome	13	6.66667	1.16186e-07	RPL30, RPS19, RPL19, RPS29, RPL32, RPS14, RPL35, RPL27, RPL37A, RPS11, RPL10A, RPL7A, RPS21	184	166	18224	7.75642	2.35854e-05	1.17928e-05	0.000145982
UP_KEYWORDS	Ribonucleoprotein	15	7.69231	6.93007e-07	RPL19, RPL35, RPL27, RPS5, RPL30, RPS19, RPL32, RPS29, RPS14, RPS12, RPL37A, RPL7A, RPL10A, RPS11, RPS21	191	296	20581	5.4605	0.000180166	4.50445e-05	0.000905832
GOTERM_CC_DIRECT	GO:0022625~cytosolic large ribosomal subunit	8	4.10256	5.30823e-06	RPL30, RPL19, RPL32, RPL35, RPL27, RPL37A, RPL10A, RPL7A	184	68	18224	11.6522	0.00107699	0.000269357	0.00666933
GOTERM_CC_DIRECT	GO:0022627~cytosolic small ribosomal subunit	7	3.58974	8.16611e-06	RPS19, RPS29, RPS14, RPS12, RPS11, RPS21, RPS5	184	48	18224	14.4438	0.00165635	0.000331491	0.0102598
GOTERM_CC_DIRECT	GO:0005925~focal adhesion	16	8.20513	9.98159e-06	TWF1, RPL19, RPL27, RPS5, RND3, RPL30, YWHAG, RPS19, GNB2, RPS29, RPS14, RPL37A, RPL7A, RPL10A, RPS11, TES	184	391	18224	4.05293	0.00202422	0.000337655	0.0125407
GOTERM_MF_DIRECT	GO:0044822~poly(A) RNA binding	24	12.3077	0.00241518	RPL19, HIST1H1C, RPL35, RPL27, SRPRA, CASC3, RPS5, RPL30, YWHAG, PEG10, RPS19, RPL32, RPS14, RPS12, GPATCH4, EIF1, RPL37A, DHX40, RPS11, RPL7A, RPL10A, NQO1, RPS21, TES	183	1129	16881	1.96094	0.628053	0.219055	3.32709
GOTERM_CC_DIRECT	GO:0005730~nucleolus	13	6.66667	0.154294	EIF6, RPL19, POLR2I, RPL35, ANKRD1, RPS19, RPS14, C8ORF4, TXNRD1, RPS11, RPL7A, RPL10A, DHX40	184	857	18224	1.50241	1	0.772159	87.8229
Annotation Cluster 2	Enrichment Score: 3.004831830510733
Category	Term	Count	%	PValue	Genes	List Total	Pop Hits	Pop Total	Fold Enrichment	Bonferroni	Benjamini	FDR
GOTERM_BP_DIRECT	GO:0006954~inflammatory response	20	10.2564	2.40025e-08	CXCL1, BMP2, CXCL5, PTGS2, CXCL3, CSF1, TLR2, CXCL8, NFKB1, CXCL6, NFKB2, CCL20, VNN1, ZC3H12A, IL1B, THBS1, TNFAIP3, TNIP1, PTAFR, TNIP3	180	379	16792	4.9229	3.4395e-05	5.73259e-06	3.96606e-05
UP_KEYWORDS	Cytokine	13	6.66667	2.09713e-07	CXCL1, CSF3, NAMPT, BMP2, CXCL5, CSF1, CXCL3, CXCL8, CXCL6, LIF, CCL20, IL1B, SCGB3A1	191	190	20581	7.37264	5.45239e-05	2.72623e-05	0.000274118
INTERPRO	IPR018048:CXC chemokine, conserved site	5	2.5641	6.2349e-06	CXCL1, CXCL5, CXCL3, CXCL8, CXCL6	185	13	18559	38.5842	0.00289504	0.00289504	0.0088865
INTERPRO	IPR001089:CXC chemokine	5	2.5641	6.2349e-06	CXCL1, CXCL5, CXCL3, CXCL8, CXCL6	185	13	18559	38.5842	0.00289504	0.00289504	0.0088865
SMART	SM00199:SCY	6	3.07692	3.20624e-05	CXCL1, CXCL5, CCL20, CXCL3, CXCL8, CXCL6	88	43	10057	15.9466	0.00323312	0.00323312	0.0356481
INTERPRO	IPR001811:Chemokine interleukin-8-like domain	6	3.07692	8.94399e-05	CXCL1, CXCL5, CCL20, CXCL3, CXCL8, CXCL6	185	46	18559	13.0851	0.0407384	0.020581	0.127407
GOTERM_MF_DIRECT	GO:0045236~CXCR chemokine receptor binding	4	2.05128	9.87189e-05	CXCL1, CXCL5, CXCL3, CXCL6	183	9	16881	40.9982	0.0395737	0.0199866	0.138051
GOTERM_MF_DIRECT	GO:0008009~chemokine activity	6	3.07692	0.000179015	CXCL1, CXCL5, CCL20, CXCL3, CXCL8, CXCL6	183	49	16881	11.2954	0.0706073	0.0241125	0.250209
KEGG_PATHWAY	hsa04062:Chemokine signaling pathway	11	5.64103	0.000821724	CXCL1, CXCL5, GNB2, CCL20, GNAI1, CXCL3, GSK3B, CXCL8, NFKBIA, NFKB1, CXCL6	113	186	6910	3.61642	0.148113	0.0315519	1.02085
GOTERM_BP_DIRECT	GO:0070098~chemokine-mediated signaling pathway	6	3.07692	0.000959812	CXCL1, CXCL5, CCL20, CXCL3, CXCL8, CXCL6	180	71	16792	7.88357	0.747431	0.0735993	1.57419
GOTERM_BP_DIRECT	GO:0006955~immune response	13	6.66667	0.00189685	CSF3, LIF, CXCL1, CXCL5, CCL20, CXCL3, IL1RN, TLR2, CXCL8, IL1B, CXCL6, THBS1, PTAFR	180	421	16792	2.88065	0.934175	0.103118	3.08853
UP_KEYWORDS	Chemotaxis	6	3.07692	0.0020647	CXCL5, CCL20, CXCL3, CXCL8, CXCL6, PTAFR	191	97	20581	6.66519	0.41572	0.0523192	2.66541
KEGG_PATHWAY	hsa05323:Rheumatoid arthritis	7	3.58974	0.00292271	CXCL5, CCL20, CSF1, TLR2, CXCL8, IL1B, CXCL6	113	88	6910	4.86424	0.434906	0.0614491	3.58753
KEGG_PATHWAY	hsa05133:Pertussis	6	3.07692	0.00717355	CXCL5, GNAI1, CXCL8, IL1B, NFKB1, CXCL6	113	75	6910	4.89204	0.754359	0.0954135	8.59434
GOTERM_BP_DIRECT	GO:0006935~chemotaxis	6	3.07692	0.00990616	CXCL1, CXCL5, CCL20, CXCL8, CXCL6, PTAFR	180	122	16792	4.58798	0.999999	0.282351	15.1683
GOTERM_BP_DIRECT	GO:0090023~positive regulation of neutrophil chemotaxis	3	1.53846	0.0226956	CXCL1, CXCL3, CXCL8	180	22	16792	12.7212	1	0.444261	31.5682
GOTERM_BP_DIRECT	GO:0060326~cell chemotaxis	4	2.05128	0.0321386	CXCL1, CXCL5, CCL20, CXCL6	180	65	16792	5.74085	1	0.529996	41.7114
GOTERM_BP_DIRECT	GO:0030593~neutrophil chemotaxis	4	2.05128	0.0334127	CCL20, CXCL3, CXCL8, IL1B	180	66	16792	5.65387	1	0.527259	42.9664
GOTERM_BP_DIRECT	GO:0007267~cell-cell signaling	7	3.58974	0.0546475	NAMPT, BMP2, CXCL5, CCL20, IL1B, CXCL6, GJB2	180	254	16792	2.57095	1	0.658274	60.4885
BBID	109.Chemokine_families	3	1.53846	0.148528	CCL20, CXCL8, CXCL6	11	27	388	3.91919	0.984709	0.876345	73.2489
GOTERM_BP_DIRECT	GO:0007186~G-protein coupled receptor signaling pathway	9	4.61538	0.748478	CXCL1, CXCL5, GNB2, CCL20, GNAI1, CXCL3, CXCL8, CXCL6, PTAFR	180	899	16792	0.933927	1	0.999999	100
GOTERM_CC_DIRECT	GO:0005576~extracellular region	14	7.17949	0.831143	CXCL1, PLAT, CSF3, BMP2, BPIFA2, CXCL5, CXCL3, MMP9, CXCL8, CXCL6, LIF, CCL20, IL1B, THBS1	184	1610	18224	0.861248	1	0.999035	100
Annotation Cluster 3	Enrichment Score: 2.453489978757182
Category	Term	Count	%	PValue	Genes	List Total	Pop Hits	Pop Total	Fold Enrichment	Bonferroni	Benjamini	FDR
GOTERM_BP_DIRECT	GO:0071222~cellular response to lipopolysaccharide	8	4.10256	0.000207775	CSF3, CCL20, CXCL8, ZC3H12A, NFKB1, ANKRD1, TNFAIP3, TNIP3	180	113	16792	6.60452	0.25753	0.0210449	0.342765
GOTERM_BP_DIRECT	GO:0071347~cellular response to interleukin-1	5	2.5641	0.00696454	CCL20, CXCL8, ZC3H12A, NFKB1, ANKRD1	180	71	16792	6.56964	0.999955	0.255142	10.9063
GOTERM_BP_DIRECT	GO:0071356~cellular response to tumor necrosis factor	5	2.5641	0.0301331	CCL20, CXCL8, ZC3H12A, ANKRD1, THBS1	180	110	16792	4.2404	1	0.518449	39.6832
Annotation Cluster 4	Enrichment Score: 2.28388296736937
Category	Term	Count	%	PValue	Genes	List Total	Pop Hits	Pop Total	Fold Enrichment	Bonferroni	Benjamini	FDR
UP_KEYWORDS	Cytokine	13	6.66667	2.09713e-07	CXCL1, CSF3, NAMPT, BMP2, CXCL5, CSF1, CXCL3, CXCL8, CXCL6, LIF, CCL20, IL1B, SCGB3A1	191	190	20581	7.37264	5.45239e-05	2.72623e-05	0.000274118
UP_KEYWORDS	Pharmaceutical	5	2.5641	0.0009205	LIF, PLAT, CSF3, BMP2, IL1RN	191	47	20581	11.4632	0.212932	0.0336273	1.19653
GOTERM_MF_DIRECT	GO:0005125~cytokine activity	8	4.10256	0.00301053	LIF, CSF3, NAMPT, BMP2, CSF1, IL1RN, IL1B, SCGB3A1	183	176	16881	4.193	0.70863	0.218572	4.13129
UP_KEYWORDS	Growth factor	5	2.5641	0.0333595	LIF, CXCL1, CSF3, BMP2, CSF1	191	131	20581	4.11275	0.999852	0.356653	35.8203
GOTERM_MF_DIRECT	GO:0008083~growth factor activity	5	2.5641	0.0980418	LIF, CXCL1, CSF3, BMP2, CSF1	183	162	16881	2.8471	1	0.86597	76.3999
INTERPRO	IPR009079:Four-helical cytokine-like, core	3	1.53846	0.100166	LIF, CSF3, CSF1	185	54	18559	5.57327	1	0.992612	77.7844
GOTERM_MF_DIRECT	GO:0005102~receptor binding	5	2.5641	0.540975	LIF, PLAT, CXCL1, BMP2, ITGB8	183	353	16881	1.3066	1	0.999393	99.9981
Annotation Cluster 5	Enrichment Score: 2.1629101015095373
Category	Term	Count	%	PValue	Genes	List Total	Pop Hits	Pop Total	Fold Enrichment	Bonferroni	Benjamini	FDR
UP_KEYWORDS	Oxidoreductase	18	9.23077	2.99331e-05	ME1, LDHA, MSMO1, CYP1B1, PTGS2, CYP1A1, PGD, DHRS9, ALDH3A1, SOD2, CYP4B1, GPX1, GSR, ERO1A, SQLE, ALDH1A3, TXNRD1, NQO1	191	582	20581	3.3326	0.00775252	0.00129628	0.0391188
GOTERM_BP_DIRECT	GO:0055114~oxidation-reduction process	19	9.74359	6.42362e-05	C15ORF48, ME1, BMP2, LDHA, MSMO1, CYP1B1, PTGS2, CYP1A1, PGD, DHRS9, ALDH3A1, SOD2, CYP4B1, GSR, ERO1A, SQLE, ALDH1A3, TXNRD1, NQO1	180	592	16792	2.99407	0.0879436	0.0091631	0.106088
GOTERM_BP_DIRECT	GO:0000302~response to reactive oxygen species	5	2.5641	0.000767406	GPX1, GSR, ERO1A, TXNRD1, SOD2	180	39	16792	11.9601	0.667167	0.0626633	1.2605
UP_KEYWORDS	NADP	8	4.10256	0.00174243	ME1, GSR, SQLE, PGD, DHRS9, TXNRD1, NQO1, ALDH3A1	191	186	20581	4.63458	0.364553	0.0491326	2.25374
GOTERM_MF_DIRECT	GO:0016491~oxidoreductase activity	8	4.10256	0.00604373	GSR, MSMO1, ERO1A, CYP1A1, SQLE, ALDH1A3, TXNRD1, ALDH3A1	183	200	16881	3.68984	0.916205	0.33849	8.13295
GOTERM_BP_DIRECT	GO:0045454~cell redox homeostasis	5	2.5641	0.00923529	GPX1, GSR, GCLC, ERO1A, TXNRD1	180	77	16792	6.05772	0.999998	0.276955	14.2135
UP_KEYWORDS	FAD	5	2.5641	0.0190436	GSR, ERO1A, SQLE, TXNRD1, NQO1	191	110	20581	4.89791	0.993256	0.254771	22.2228
UP_SEQ_FEATURE	nucleotide phosphate-binding region:FAD	4	2.05128	0.0210148	GSR, SQLE, TXNRD1, NQO1	191	62	20063	6.7769	0.999997	0.998309	26.93
UP_KEYWORDS	Flavoprotein	5	2.5641	0.0266327	GSR, ERO1A, SQLE, TXNRD1, NQO1	191	122	20581	4.41614	0.999105	0.308843	29.7309
GOTERM_BP_DIRECT	GO:0098869~cellular oxidant detoxification	4	2.05128	0.0387681	GPX1, GSR, PTGS2, TXNRD1	180	70	16792	5.33079	1	0.565361	47.9691
UP_KEYWORDS	Redox-active center	3	1.53846	0.0751898	GSR, ERO1A, TXNRD1	191	49	20581	6.59718	1	0.542358	64.0027
INTERPRO	IPR023753:Pyridine nucleotide-disulphide oxidoreductase, FAD/NAD(P)-binding domain	3	1.53846	0.112838	GSR, SQLE, TXNRD1	185	58	18559	5.18891	1	0.990337	81.8505
GOTERM_MF_DIRECT	GO:0050660~flavin adenine dinucleotide binding	3	1.53846	0.151539	GSR, SQLE, TXNRD1	183	64	16881	4.32403	1	0.939218	89.9693
Annotation Cluster 6	Enrichment Score: 1.9073763383270699
Category	Term	Count	%	PValue	Genes	List Total	Pop Hits	Pop Total	Fold Enrichment	Bonferroni	Benjamini	FDR
GOTERM_BP_DIRECT	GO:0032088~negative regulation of NF-kappaB transcription factor activity	5	2.5641	0.00696454	IRAK3, CYP1B1, NFKBIA, ZC3H12A, TNFAIP3	180	71	16792	6.56964	0.999955	0.255142	10.9063
GOTERM_BP_DIRECT	GO:0032720~negative regulation of tumor necrosis factor production	4	2.05128	0.00764152	IRAK3, ZC3H12A, GPNMB, TNFAIP3	180	38	16792	9.81988	0.999983	0.26313	11.9046
GOTERM_BP_DIRECT	GO:0032715~negative regulation of interleukin-6 production	3	1.53846	0.0356286	IRAK3, ZC3H12A, TNFAIP3	180	28	16792	9.99524	1	0.545105	45.0888
Annotation Cluster 7	Enrichment Score: 1.6562257238158518
Category	Term	Count	%	PValue	Genes	List Total	Pop Hits	Pop Total	Fold Enrichment	Bonferroni	Benjamini	FDR
GOTERM_BP_DIRECT	GO:0000302~response to reactive oxygen species	5	2.5641	0.000767406	GPX1, GSR, ERO1A, TXNRD1, SOD2	180	39	16792	11.9601	0.667167	0.0626633	1.2605
GOTERM_BP_DIRECT	GO:0006749~glutathione metabolic process	4	2.05128	0.0218519	GPX1, GSR, CLIC4, SOD2	180	56	16792	6.66349	1	0.437662	30.5854
GOTERM_CC_DIRECT	GO:0005759~mitochondrial matrix	4	2.05128	0.640928	PDP1, GPX1, GSR, SOD2	184	327	18224	1.21154	1	0.988012	99.9997
Annotation Cluster 8	Enrichment Score: 1.5756193677977965
Category	Term	Count	%	PValue	Genes	List Total	Pop Hits	Pop Total	Fold Enrichment	Bonferroni	Benjamini	FDR
KEGG_PATHWAY	hsa04668:TNF signaling pathway	12	6.15385	9.46474e-07	LIF, CXCL1, PTGS2, CCL20, CSF1, CXCL3, MMP9, NFKBIA, IL1B, NFKB1, BIRC3, TNFAIP3	113	106	6910	6.92269	0.000184546	9.2277e-05	0.00118138
KEGG_PATHWAY	hsa05134:Legionellosis	8	4.10256	2.30025e-05	CXCL1, CXCL3, TLR2, CXCL8, NFKBIA, IL1B, NFKB1, NFKB2	113	54	6910	9.05932	0.0044755	0.00149406	0.0287079
KEGG_PATHWAY	hsa04064:NF-kappa B signaling pathway	9	4.61538	7.4742e-05	PTGS2, BCL2A1, CXCL8, NFKBIA, IL1B, NFKB1, NFKB2, BIRC3, TNFAIP3	113	87	6910	6.32591	0.0144695	0.00363718	0.0932528
BIOCARTA	h_nthiPathway:NFkB activation by Nontypeable Hemophilus influenzae	6	3.07692	0.000144012	DUSP1, TLR2, CXCL8, NFKBIA, IL1B, NFKB1	38	24	1625	10.6908	0.0140151	0.0140151	0.159121
KEGG_PATHWAY	hsa04621:NOD-like receptor signaling pathway	6	3.07692	0.00186675	CXCL8, NFKBIA, IL1B, NFKB1, BIRC3, TNFAIP3	113	55	6910	6.67096	0.305357	0.0507196	2.30527
KEGG_PATHWAY	hsa05132:Salmonella infection	7	3.58974	0.00217289	CXCL1, CXCL3, WASF2, CXCL8, IL1B, NFKB1, IFNGR1	113	83	6910	5.15727	0.34569	0.0516406	2.67862
BIOCARTA	h_cd40Pathway:CD40L Signaling Pathway	4	2.05128	0.00409746	DUSP1, NFKBIA, NFKB1, TNFAIP3	38	15	1625	11.4035	0.331271	0.125519	4.4384
GOTERM_BP_DIRECT	GO:0031663~lipopolysaccharide-mediated signaling pathway	4	2.05128	0.00470728	TLR2, NFKBIA, IL1B, PTAFR	180	32	16792	11.6611	0.998842	0.207968	7.50027
KEGG_PATHWAY	hsa05140:Leishmaniasis	6	3.07692	0.00569439	PTGS2, TLR2, NFKBIA, IL1B, NFKB1, IFNGR1	113	71	6910	5.16764	0.671619	0.096279	6.87994
BIOCARTA	h_il1rPathway:Signal transduction through IL1R	5	2.5641	0.00580753	IRAK3, IL1RN, NFKBIA, IL1B, NFKB1	38	33	1625	6.47927	0.434925	0.132985	6.23717
KEGG_PATHWAY	hsa05142:Chagas disease (American trypanosomiasis)	7	3.58974	0.00664473	GNAI1, TLR2, CXCL8, NFKBIA, IL1B, NFKB1, IFNGR1	113	104	6910	4.1159	0.727481	0.0951658	7.98478
BIOCARTA	h_tnfr2Pathway:TNFR2 Signaling Pathway	4	2.05128	0.00700991	DUSP1, NFKBIA, NFKB1, TNFAIP3	38	18	1625	9.50292	0.498118	0.128795	7.48342
KEGG_PATHWAY	hsa05144:Malaria	5	2.5641	0.00791079	CSF3, TLR2, CXCL8, IL1B, THBS1	113	49	6910	6.23984	0.787484	0.0980978	9.43796
BBID	90.IB_and-cat-Arm_processing_of_Ci	3	1.53846	0.00850384	GSK3B, NFKBIA, NFKB1	11	6	388	17.6364	0.199121	0.199121	6.764
KEGG_PATHWAY	hsa05145:Toxoplasmosis	7	3.58974	0.0120338	LDLR, GNAI1, TLR2, NFKBIA, NFKB1, BIRC3, IFNGR1	113	118	6910	3.62757	0.905657	0.137182	14.0253
GOTERM_BP_DIRECT	GO:0051092~positive regulation of NF-kappaB transcription factor activity	6	3.07692	0.0139992	IRAK3, TLR2, NFKBIA, IL1B, NFKB1, NFKB2	180	133	16792	4.20852	1	0.343536	20.7807
KEGG_PATHWAY	hsa04380:Osteoclast differentiation	7	3.58974	0.0192942	CSF1, PPP3R1, NFKBIA, IL1B, NFKB1, NFKB2, IFNGR1	113	131	6910	3.26758	0.97761	0.200268	21.5873
KEGG_PATHWAY	hsa05162:Measles	7	3.58974	0.020629	GSK3B, TLR2, NFKBIA, IL1B, NFKB1, TNFAIP3, IFNGR1	113	133	6910	3.21844	0.982832	0.202137	22.909
KEGG_PATHWAY	hsa05146:Amoebiasis	6	3.07692	0.0284488	TLR2, CXCL8, IL1B, NFKB1, SERPINB4, SERPINB3	113	106	6910	3.46135	0.996404	0.235091	30.2496
GOTERM_BP_DIRECT	GO:0006915~apoptotic process	12	6.15385	0.0407388	RNF144B, PEG10, CLIC4, C8ORF4, TLR2, NFKBIA, IL1B, ZC3H12A, NFKB1, BIRC3, PDCD5, TNFAIP3	180	567	16792	1.97437	1	0.573202	49.7039
KEGG_PATHWAY	hsa05164:Influenza A	7	3.58974	0.0628617	GSK3B, CXCL8, NFKBIA, IL1B, NFKB1, IFNGR1, TMPRSS4	113	174	6910	2.46008	0.999997	0.409928	55.5313
BIOCARTA	h_tidPathway:Chaperones modulate interferon Signaling Pathway	3	1.53846	0.0676645	NFKBIA, NFKB1, IFNGR1	38	19	1625	6.75208	0.998957	0.533689	53.9153
KEGG_PATHWAY	hsa05131:Shigellosis	4	2.05128	0.0849197	WASF2, CXCL8, NFKBIA, NFKB1	113	64	6910	3.8219	1	0.486023	66.968
KEGG_PATHWAY	hsa05321:Inflammatory bowel disease (IBD)	4	2.05128	0.0849197	TLR2, IL1B, NFKB1, IFNGR1	113	64	6910	3.8219	1	0.486023	66.968
KEGG_PATHWAY	hsa04660:T cell receptor signaling pathway	5	2.5641	0.0856084	RASGRP1, GSK3B, PPP3R1, NFKBIA, NFKB1	113	103	6910	2.96847	1	0.476052	67.277
KEGG_PATHWAY	hsa05169:Epstein-Barr virus infection	7	3.58974	0.0876302	YWHAG, GSK3B, POLR2I, NFKBIA, NFKB1, NFKB2, TNFAIP3	113	190	6910	2.25291	1	0.472018	68.1688
KEGG_PATHWAY	hsa04620:Toll-like receptor signaling pathway	5	2.5641	0.092799	TLR2, CXCL8, NFKBIA, IL1B, NFKB1	113	106	6910	2.88445	1	0.469027	70.3479
BIOCARTA	h_nfkbPathway:NF-kB Signaling Pathway	3	1.53846	0.0946247	NFKBIA, NFKB1, TNFAIP3	38	23	1625	5.5778	0.999941	0.622497	66.6843
KEGG_PATHWAY	hsa04662:B cell receptor signaling pathway	4	2.05128	0.100908	GSK3B, PPP3R1, NFKBIA, NFKB1	113	69	6910	3.54495	1	0.48783	73.4915
KEGG_PATHWAY	hsa05152:Tuberculosis	6	3.07692	0.159308	BID, PPP3R1, TLR2, IL1B, NFKB1, IFNGR1	113	177	6910	2.0729	1	0.599302	88.5364
KEGG_PATHWAY	hsa05160:Hepatitis C	5	2.5641	0.169032	LDLR, GSK3B, CXCL8, NFKBIA, NFKB1	113	133	6910	2.29889	1	0.61333	90.0859
KEGG_PATHWAY	hsa05161:Hepatitis B	5	2.5641	0.208354	MMP9, TLR2, CXCL8, NFKBIA, NFKB1	113	145	6910	2.10864	1	0.644934	94.5866
BIOCARTA	h_tollPathway:Toll-Like Receptor Pathway	3	1.53846	0.213527	TLR2, NFKBIA, NFKB1	38	38	1625	3.37604	1	0.791807	92.9764
KEGG_PATHWAY	hsa04931:Insulin resistance	4	2.05128	0.255045	GSK3B, NFKBIA, NFKB1, PPARGC1B	113	108	6910	2.26483	1	0.720811	97.4653
KEGG_PATHWAY	hsa04623:Cytosolic DNA-sensing pathway	3	1.53846	0.278112	NFKBIA, IL1B, NFKB1	113	64	6910	2.86643	1	0.741298	98.2883
GOTERM_BP_DIRECT	GO:0038095~Fc-epsilon receptor signaling pathway	4	2.05128	0.295596	UBE2D2, PPP3R1, NFKBIA, NFKB1	180	178	16792	2.09638	1	0.986815	99.6942
KEGG_PATHWAY	hsa05120:Epithelial cell signaling in Helicobacter pylori infection	3	1.53846	0.296202	CXCL8, NFKBIA, NFKB1	113	67	6910	2.73808	1	0.745875	98.7531
KEGG_PATHWAY	hsa04722:Neurotrophin signaling pathway	4	2.05128	0.308137	IRAK3, GSK3B, NFKBIA, NFKB1	113	120	6910	2.03835	1	0.755481	98.9928
KEGG_PATHWAY	hsa04622:RIG-I-like receptor signaling pathway	3	1.53846	0.314229	CXCL8, NFKBIA, NFKB1	113	70	6910	2.62073	1	0.756963	99.098
KEGG_PATHWAY	hsa05168:Herpes simplex infection	5	2.5641	0.344948	TLR2, NFKBIA, IL1B, NFKB1, IFNGR1	113	183	6910	1.67078	1	0.789121	99.491
KEGG_PATHWAY	hsa04010:MAPK signaling pathway	6	3.07692	0.397779	DUSP1, RASGRP1, PPP3R1, IL1B, NFKB1, NFKB2	113	255	6910	1.43883	1	0.828967	99.8218
KEGG_PATHWAY	hsa05215:Prostate cancer	3	1.53846	0.419326	GSK3B, NFKBIA, NFKB1	113	88	6910	2.08467	1	0.84426	99.8869
KEGG_PATHWAY	hsa05166:HTLV-I infection	5	2.5641	0.600971	GSK3B, PPP3R1, NFKBIA, NFKB1, NFKB2	113	256	6910	1.19434	1	0.936465	99.999
KEGG_PATHWAY	hsa04024:cAMP signaling pathway	4	2.05128	0.627718	ATP1B1, GNAI1, NFKBIA, NFKB1	113	198	6910	1.23536	1	0.941195	99.9996
Annotation Cluster 9	Enrichment Score: 1.4734382607552028
Category	Term	Count	%	PValue	Genes	List Total	Pop Hits	Pop Total	Fold Enrichment	Bonferroni	Benjamini	FDR
GOTERM_BP_DIRECT	GO:0051092~positive regulation of NF-kappaB transcription factor activity	6	3.07692	0.0139992	IRAK3, TLR2, NFKBIA, IL1B, NFKB1, NFKB2	180	133	16792	4.20852	1	0.343536	20.7807
SMART	SM00005:DEATH	3	1.53846	0.0225706	IRAK3, NFKB1, NFKB2	88	27	10057	12.6982	0.900316	0.684273	22.4203
UP_SEQ_FEATURE	domain:Death	3	1.53846	0.0432751	IRAK3, NFKB1, NFKB2	191	35	20063	9.00359	1	0.998702	47.9794
INTERPRO	IPR000488:Death domain	3	1.53846	0.046977	IRAK3, NFKB1, NFKB2	185	35	18559	8.59876	1	0.975983	49.6324
INTERPRO	IPR011029:Death-like domain	4	2.05128	0.0668402	IRAK3, NFKB1, NFKB2, BIRC3	185	94	18559	4.26889	1	0.982065	62.6947
Annotation Cluster 10	Enrichment Score: 1.463251586672242
Category	Term	Count	%	PValue	Genes	List Total	Pop Hits	Pop Total	Fold Enrichment	Bonferroni	Benjamini	FDR
KEGG_PATHWAY	hsa04621:NOD-like receptor signaling pathway	6	3.07692	0.00186675	CXCL8, NFKBIA, IL1B, NFKB1, BIRC3, TNFAIP3	113	55	6910	6.67096	0.305357	0.0507196	2.30527
KEGG_PATHWAY	hsa05145:Toxoplasmosis	7	3.58974	0.0120338	LDLR, GNAI1, TLR2, NFKBIA, NFKB1, BIRC3, IFNGR1	113	118	6910	3.62757	0.905657	0.137182	14.0253
BIOCARTA	h_deathPathway:Induction of apoptosis through DR3 and DR4/5 Death Receptors	4	2.05128	0.0370794	BID, NFKBIA, NFKB1, BIRC3	38	33	1625	5.18341	0.975347	0.460517	34.1496
KEGG_PATHWAY	hsa04210:Apoptosis	4	2.05128	0.0788572	BID, NFKBIA, NFKB1, BIRC3	113	62	6910	3.94519	1	0.473073	64.1301
KEGG_PATHWAY	hsa05222:Small cell lung cancer	4	2.05128	0.158959	PTGS2, NFKBIA, NFKB1, BIRC3	113	85	6910	2.87767	1	0.608476	88.477
BIOCARTA	h_hivnefPathway:HIV-I Nef: negative effector of Fas and TNF	4	2.05128	0.159126	BID, NFKBIA, NFKB1, BIRC3	38	61	1625	2.80414	1	0.729238	85.2856
Annotation Cluster 11	Enrichment Score: 1.4475644564943329
Category	Term	Count	%	PValue	Genes	List Total	Pop Hits	Pop Total	Fold Enrichment	Bonferroni	Benjamini	FDR
KEGG_PATHWAY	hsa04932:Non-alcoholic fatty liver disease (NAFLD)	9	4.61538	0.00301545	BID, NDUFS5, GSK3B, CXCL8, IL1B, NFKB1, NDUFC1, COX7A2L, UQCRQ	113	151	6910	3.64473	0.445063	0.0571896	3.6994
KEGG_PATHWAY	hsa05010:Alzheimer's disease	9	4.61538	0.00575535	BID, NDUFS5, GSK3B, PPP3R1, IL1B, NDUFC1, COX7A2L, UQCRQ, ATP5G3	113	168	6910	3.27592	0.675522	0.0895303	6.95117
UP_KEYWORDS	Electron transport	5	2.5641	0.0179282	NDUFS5, ERO1A, TXNRD1, NDUFC1, UQCRQ	191	108	20581	4.98861	0.990938	0.254706	21.0588
KEGG_PATHWAY	hsa05012:Parkinson's disease	7	3.58974	0.0274136	NDUFS5, GNAI1, UBE2J1, NDUFC1, COX7A2L, UQCRQ, ATP5G3	113	142	6910	3.01446	0.995574	0.237395	29.3162
UP_KEYWORDS	Mitochondrion inner membrane	7	3.58974	0.0396739	CRLS1, NDUFS5, SLC25A29, MCU, NDUFC1, COX7A2L, UQCRQ	191	270	20581	2.79362	0.999973	0.394203	41.0893
KEGG_PATHWAY	hsa05016:Huntington's disease	7	3.58974	0.0910579	NDUFS5, POLR2I, NDUFC1, COX7A2L, UQCRQ, ATP5G3, SOD2	113	192	6910	2.22944	1	0.47375	69.6297
UP_KEYWORDS	Respiratory chain	3	1.53846	0.115032	NDUFS5, NDUFC1, UQCRQ	191	63	20581	5.13114	1	0.64118	79.7565
GOTERM_CC_DIRECT	GO:0005743~mitochondrial inner membrane	8	4.10256	0.156453	CRLS1, NDUFS5, SLC25A29, MCU, NDUFC1, COX7A2L, UQCRQ, SOD2	184	441	18224	1.79671	1	0.762858	88.2076
KEGG_PATHWAY	hsa00190:Oxidative phosphorylation	5	2.5641	0.169032	NDUFS5, NDUFC1, COX7A2L, UQCRQ, ATP5G3	113	133	6910	2.29889	1	0.61333	90.0859
Annotation Cluster 12	Enrichment Score: 1.4219845653285037
Category	Term	Count	%	PValue	Genes	List Total	Pop Hits	Pop Total	Fold Enrichment	Bonferroni	Benjamini	FDR
GOTERM_CC_DIRECT	GO:0031090~organelle membrane	8	4.10256	2.72586e-05	CYP1B1, CYP1A1, PTGS2, SQLE, SLC39A8, SPCS3, DHRS9, CYP4B1	184	87	18224	9.10745	0.00551829	0.000790198	0.0342437
UP_KEYWORDS	Microsome	7	3.58974	0.00127235	CYP1B1, CYP1A1, PTGS2, SQLE, SPCS3, DHRS9, CYP4B1	191	129	20581	5.84711	0.28181	0.0405332	1.65038
UP_KEYWORDS	Endoplasmic reticulum	19	9.74359	0.0100613	MSMO1, CYP1B1, PTGS2, CYP1A1, SGPP2, UBE2J1, DHRS9, SRPRA, CYP4B1, PREB, MAGT1, ERO1A, SQLE, RASGRP1, INSIG1, SPCS3, ZC3H12A, THBS1, AGR2	191	1067	20581	1.91877	0.927863	0.183105	12.3815
GOTERM_CC_DIRECT	GO:0005789~endoplasmic reticulum membrane	17	8.71795	0.0133903	MSMO1, CYP1B1, PTGS2, CYP1A1, SGPP2, ALG2, TTC9, UBE2J1, DHRS9, SRPRA, CYP4B1, PREB, ERO1A, SQLE, RASGRP1, INSIG1, SPCS3	184	862	18224	1.95329	0.935209	0.177553	15.5811
GOTERM_MF_DIRECT	GO:0019825~oxygen binding	4	2.05128	0.0141213	CYP1B1, CYP1A1, SOD2, CYP4B1	183	47	16881	7.85072	0.997023	0.516689	18.0459
GOTERM_MF_DIRECT	GO:0070330~aromatase activity	3	1.53846	0.0340114	CYP1B1, CYP1A1, CYP4B1	183	27	16881	10.2495	0.999999	0.757141	38.3817
KEGG_PATHWAY	hsa05204:Chemical carcinogenesis	5	2.5641	0.0404072	CYP1B1, CYP1A1, PTGS2, ALDH1A3, ALDH3A1	113	80	6910	3.8219	0.999679	0.306214	40.2401
KEGG_PATHWAY	hsa04913:Ovarian steroidogenesis	4	2.05128	0.044575	CYP1B1, CYP1A1, LDLR, PTGS2	113	49	6910	4.99187	0.999862	0.320637	43.4003
COG_ONTOLOGY	Secondary metabolites biosynthesis, transport, and catabolism	3	1.53846	0.0558989	CYP1B1, CYP1A1, CYP4B1	13	66	2026	7.08392	0.331457	0.331457	25.6618
UP_SEQ_FEATURE	metal ion-binding site:Iron (heme axial ligand)	4	2.05128	0.0678526	CYP1B1, CYP1A1, PTGS2, CYP4B1	191	99	20063	4.24412	1	0.999122	64.5833
GOTERM_BP_DIRECT	GO:0008202~steroid metabolic process	3	1.53846	0.0768002	MSMO1, CYP1B1, CYP1A1	180	43	16792	6.50853	1	0.756761	73.2968
INTERPRO	IPR002401:Cytochrome P450, E-class, group I	3	1.53846	0.0879332	CYP1B1, CYP1A1, CYP4B1	185	50	18559	6.01914	1	0.991396	73.0696
INTERPRO	IPR017972:Cytochrome P450, conserved site	3	1.53846	0.112838	CYP1B1, CYP1A1, CYP4B1	185	58	18559	5.18891	1	0.990337	81.8505
UP_KEYWORDS	Heme	4	2.05128	0.123212	CYP1B1, CYP1A1, PTGS2, CYP4B1	191	132	20581	3.26527	1	0.656428	82.0704
GOTERM_MF_DIRECT	GO:0004497~monooxygenase activity	3	1.53846	0.129397	CYP1B1, CYP1A1, CYP4B1	183	58	16881	4.77134	1	0.923933	85.6157
INTERPRO	IPR001128:Cytochrome P450	3	1.53846	0.132555	CYP1B1, CYP1A1, CYP4B1	185	64	18559	4.70245	1	0.99382	86.8255
UP_KEYWORDS	Iron	6	3.07692	0.1802	SLC11A2, MSMO1, CYP1B1, CYP1A1, PTGS2, CYP4B1	191	324	20581	1.99544	1	0.781164	92.5515
GOTERM_MF_DIRECT	GO:0020037~heme binding	4	2.05128	0.184157	CYP1B1, CYP1A1, PTGS2, CYP4B1	183	137	16881	2.69331	1	0.948852	94.2045
UP_KEYWORDS	Monooxygenase	3	1.53846	0.195201	CYP1B1, CYP1A1, CYP4B1	191	88	20581	3.67343	1	0.791621	94.149
GOTERM_MF_DIRECT	GO:0005506~iron ion binding	4	2.05128	0.227179	MSMO1, CYP1B1, CYP1A1, CYP4B1	183	153	16881	2.41166	1	0.966629	97.2844
Annotation Cluster 13	Enrichment Score: 1.4118955015310704
Category	Term	Count	%	PValue	Genes	List Total	Pop Hits	Pop Total	Fold Enrichment	Bonferroni	Benjamini	FDR
GOTERM_BP_DIRECT	GO:0006695~cholesterol biosynthetic process	4	2.05128	0.00764152	MSMO1, SQLE, INSIG1, HMGCS1	180	38	16792	9.81988	0.999983	0.26313	11.9046
UP_KEYWORDS	Sterol metabolism	4	2.05128	0.024096	MSMO1, LDLR, INSIG1, HMGCS1	191	67	20581	6.43307	0.998239	0.296942	27.2992
UP_KEYWORDS	Steroid metabolism	4	2.05128	0.045397	MSMO1, LDLR, INSIG1, HMGCS1	191	86	20581	5.01181	0.999994	0.408561	45.5169
UP_KEYWORDS	Cholesterol metabolism	3	1.53846	0.097358	LDLR, INSIG1, HMGCS1	191	57	20581	5.67126	1	0.627067	73.7856
UP_KEYWORDS	Lipid metabolism	8	4.10256	0.107151	PTGES3, CRLS1, MSMO1, LDLR, PTGS2, UGCG, INSIG1, HMGCS1	191	433	20581	1.99083	1	0.625538	77.2694
Annotation Cluster 14	Enrichment Score: 1.3865980161519689
Category	Term	Count	%	PValue	Genes	List Total	Pop Hits	Pop Total	Fold Enrichment	Bonferroni	Benjamini	FDR
UP_KEYWORDS	NAD	7	3.58974	0.00578497	LDHA, MSMO1, ALDH1A3, TIPARP, DHRS9, NQO1, ALDH3A1	191	175	20581	4.31016	0.77875	0.118125	7.30313
UP_SEQ_FEATURE	nucleotide phosphate-binding region:NAD	4	2.05128	0.040394	LDHA, ALDH1A3, DHRS9, ALDH3A1	191	80	20063	5.25209	1	0.999741	45.6166
KEGG_PATHWAY	hsa00010:Glycolysis / Gluconeogenesis	3	1.53846	0.296202	LDHA, ALDH1A3, ALDH3A1	113	67	6910	2.73808	1	0.745875	98.7531
Annotation Cluster 15	Enrichment Score: 1.2193619689667274
Category	Term	Count	%	PValue	Genes	List Total	Pop Hits	Pop Total	Fold Enrichment	Bonferroni	Benjamini	FDR
UP_KEYWORDS	Cytokine	13	6.66667	2.09713e-07	CXCL1, CSF3, NAMPT, BMP2, CXCL5, CSF1, CXCL3, CXCL8, CXCL6, LIF, CCL20, IL1B, SCGB3A1	191	190	20581	7.37264	5.45239e-05	2.72623e-05	0.000274118
GOTERM_CC_DIRECT	GO:0005615~extracellular space	27	13.8462	0.000981324	CXCL1, CSF3, NAMPT, CXCL5, MMP9, CXCL3, CSF1, CXCL8, ANPEP, CXCL6, SCGB1A1, ALDH3A1, LIF, CCL20, IL1B, THBS1, PLAT, BMP2, IL1RN, CILP, GNB2, SERPINB7, SERPINB4, STC1, SCGB3A1, SERPINB3, AGR2	184	1347	18224	1.98528	0.180701	0.0219018	1.22601
GOTERM_BP_DIRECT	GO:0006955~immune response	13	6.66667	0.00189685	CSF3, LIF, CXCL1, CXCL5, CCL20, CXCL3, IL1RN, TLR2, CXCL8, IL1B, CXCL6, THBS1, PTAFR	180	421	16792	2.88065	0.934175	0.103118	3.08853
UP_KEYWORDS	Disulfide bond	37	18.9744	0.226012	CSF3, CXCL1, ATP1B1, GCNT3, CXCL5, LDLR, PTGS2, MMP9, CSF1, CXCL3, TLR2, CXCL8, ANPEP, CXCL6, SCGB1A1, LIF, GSR, NDUFS5, ERO1A, CCL20, ITGB8, THBS1, IFNGR1, PLAT, BPIFA2, BMP2, IL1RN, CILP, SLC7A11, TMPRSS4, GJB2, AMIGO2, MAGT1, TXNRD1, STC1, AGR2, PTAFR	191	3434	20581	1.16101	1	0.826736	96.4873
UP_KEYWORDS	Secreted	21	10.7692	0.357149	CSF3, CXCL1, PLAT, NAMPT, BPIFA2, BMP2, CXCL5, MMP9, CXCL3, CSF1, IL1RN, CILP, CXCL8, CXCL6, SCGB1A1, LIF, CCL20, IL1B, STC1, SCGB3A1, AGR2	191	1965	20581	1.15157	1	0.904102	99.6897
UP_SEQ_FEATURE	disulfide bond	30	15.3846	0.419104	CSF3, CXCL1, ATP1B1, GCNT3, CXCL5, LDLR, PTGS2, MMP9, CXCL3, CSF1, TLR2, CXCL8, CXCL6, SCGB1A1, LIF, GSR, ERO1A, CCL20, ITGB8, THBS1, IFNGR1, PLAT, BMP2, IL1RN, CILP, TMPRSS4, AMIGO2, STC1, TXNRD1, PTAFR	191	2917	20063	1.08031	1	1	99.9673
UP_SEQ_FEATURE	signal peptide	34	17.4359	0.428708	CSF3, CXCL1, LDLR, CXCL5, PTGS2, MMP9, CSF1, CXCL3, TLR2, CXCL8, CXCL6, SCGB1A1, LIF, ERO1A, CCL20, ITGB8, VNN1, CEACAM5, GPNMB, THBS1, IFNGR1, PLAT, BPIFA2, BMP2, IL1RN, CILP, JTB, DHRS9, SOD2, AMIGO2, MAGT1, STC1, SCGB3A1, AGR2	191	3346	20063	1.06737	1	1	99.9744
UP_KEYWORDS	Signal	37	18.9744	0.696391	CSF3, CXCL1, LDLR, CXCL5, PTGS2, MMP9, CSF1, CXCL3, TLR2, CXCL8, CXCL6, SCGB1A1, LIF, IRAK3, ERO1A, CCL20, ITGB8, SLC39A8, VNN1, CEACAM5, GPNMB, THBS1, IFNGR1, PLAT, BPIFA2, BMP2, CYP1A1, IL1RN, CILP, JTB, MCU, DHRS9, AMIGO2, MAGT1, STC1, SCGB3A1, AGR2	191	4160	20581	0.958388	1	0.986492	100
GOTERM_CC_DIRECT	GO:0005576~extracellular region	14	7.17949	0.831143	CXCL1, PLAT, CSF3, BMP2, BPIFA2, CXCL5, CXCL3, MMP9, CXCL8, CXCL6, LIF, CCL20, IL1B, THBS1	184	1610	18224	0.861248	1	0.999035	100
UP_SEQ_FEATURE	glycosylation site:N-linked (GlcNAc...)	35	17.9487	0.882206	ATP1B1, GCNT3, SLC44A2, RARRES1, LDLR, MAL2, PTGS2, MMP9, CSF1, TLR2, ANPEP, LIF, SLC11A2, SYPL1, ERO1A, ITGB8, SLC39A8, VNN1, CEACAM5, GPNMB, THBS1, IFNGR1, PLAT, BPIFA2, BMP2, SLC12A2, IL1RN, CILP, SLC6A14, SLC7A11, TMPRSS4, AMIGO2, SPCS3, STC1, PTAFR	191	4234	20063	0.86832	1	1	100
UP_SEQ_FEATURE	topological domain:Cytoplasmic	28	14.359	0.887504	ATP1B1, GCNT3, SLC44A2, RARRES1, LDLR, MAL2, CSF1, TLR2, ANPEP, SLC11A2, SYPL1, ITGB8, INSIG1, SLC39A8, GPNMB, IFNGR1, SLC12A2, UBE2J1, SLC6A14, JTB, SLC7A11, TMPRSS4, GJB2, PREB, SLC26A4, AMIGO2, SPCS3, PTAFR	191	3456	20063	0.851034	1	1	100
UP_KEYWORDS	Glycoprotein	36	18.4615	0.908768	CSF3, ATP1B1, GCNT3, SLC44A2, LDLR, MAL2, PTGS2, MMP9, CSF1, TLR2, ANPEP, LIF, SLC11A2, SYPL1, ERO1A, ITGB8, SLC39A8, VNN1, CEACAM5, GPNMB, THBS1, IFNGR1, PLAT, BPIFA2, BMP2, CYP1A1, IL1RN, CILP, SLC6A14, SLC7A11, TMPRSS4, AMIGO2, MAGT1, SPCS3, STC1, PTAFR	191	4551	20581	0.852371	1	0.999083	100
Annotation Cluster 16	Enrichment Score: 1.1744126219876054
Category	Term	Count	%	PValue	Genes	List Total	Pop Hits	Pop Total	Fold Enrichment	Bonferroni	Benjamini	FDR
GOTERM_BP_DIRECT	GO:0038061~NIK/NF-kappaB signaling	4	2.05128	0.0334127	UBA3, NFKB1, NFKB2, BIRC3	180	66	16792	5.65387	1	0.527259	42.9664
INTERPRO	IPR011029:Death-like domain	4	2.05128	0.0668402	IRAK3, NFKB1, NFKB2, BIRC3	185	94	18559	4.26889	1	0.982065	62.6947
GOTERM_BP_DIRECT	GO:0007249~I-kappaB kinase/NF-kappaB signaling	3	1.53846	0.134219	NFKB1, NFKB2, BIRC3	180	60	16792	4.66444	1	0.90178	90.7581
Annotation Cluster 17	Enrichment Score: 1.010465771808712
Category	Term	Count	%	PValue	Genes	List Total	Pop Hits	Pop Total	Fold Enrichment	Bonferroni	Benjamini	FDR
SMART	SM00093:SERPIN	3	1.53846	0.040517	SERPINB7, SERPINB4, SERPINB3	88	37	10057	9.26628	0.984662	0.751541	36.8676
INTERPRO	IPR023795:Protease inhibitor I4, serpin, conserved site	3	1.53846	0.0422237	SERPINB7, SERPINB4, SERPINB3	185	33	18559	9.1199	1	0.981905	45.9309
INTERPRO	IPR000215:Serpin family	3	1.53846	0.0544516	SERPINB7, SERPINB4, SERPINB3	185	38	18559	7.91991	1	0.97575	54.9795
INTERPRO	IPR023796:Serpin domain	3	1.53846	0.0544516	SERPINB7, SERPINB4, SERPINB3	185	38	18559	7.91991	1	0.97575	54.9795
UP_SEQ_FEATURE	site:Reactive bond	3	1.53846	0.0677524	SERPINB7, SERPINB4, SERPINB3	191	45	20063	7.00279	1	0.999782	64.5271
GOTERM_BP_DIRECT	GO:0010951~negative regulation of endopeptidase activity	4	2.05128	0.139078	SERPINB7, SERPINB4, SERPINB3, USP14	180	121	16792	3.08393	1	0.905407	91.5788
UP_KEYWORDS	Serine protease inhibitor	3	1.53846	0.18852	SERPINB7, SERPINB4, SERPINB3	191	86	20581	3.75886	1	0.788132	93.4812
GOTERM_MF_DIRECT	GO:0004867~serine-type endopeptidase inhibitor activity	3	1.53846	0.281205	SERPINB7, SERPINB4, SERPINB3	183	97	16881	2.85297	1	0.981162	99.015
UP_KEYWORDS	Protease inhibitor	3	1.53846	0.317709	SERPINB7, SERPINB4, SERPINB3	191	124	20581	2.60695	1	0.884769	99.3242
Annotation Cluster 18	Enrichment Score: 0.9944533002745924
Category	Term	Count	%	PValue	Genes	List Total	Pop Hits	Pop Total	Fold Enrichment	Bonferroni	Benjamini	FDR
BIOCARTA	h_stemPathway:Regulation of hematopoiesis by cytokines	3	1.53846	0.0439731	CSF3, CSF1, CXCL8	38	15	1625	8.55263	0.987808	0.423553	39.1786
BIOCARTA	h_inflamPathway:Cytokines and Inflammatory Response	3	1.53846	0.139631	CSF3, CSF1, CXCL8	38	29	1625	4.42377	1	0.707187	81.0416
KEGG_PATHWAY	hsa04060:Cytokine-cytokine receptor interaction	7	3.58974	0.169227	LIF, CSF3, CCL20, CSF1, CXCL8, IL1B, IFNGR1	113	230	6910	1.8611	1	0.604259	90.115
Annotation Cluster 19	Enrichment Score: 0.8333065229704525
Category	Term	Count	%	PValue	Genes	List Total	Pop Hits	Pop Total	Fold Enrichment	Bonferroni	Benjamini	FDR
KEGG_PATHWAY	hsa05204:Chemical carcinogenesis	5	2.5641	0.0404072	CYP1B1, CYP1A1, PTGS2, ALDH1A3, ALDH3A1	113	80	6910	3.8219	0.999679	0.306214	40.2401
KEGG_PATHWAY	hsa00980:Metabolism of xenobiotics by cytochrome P450	4	2.05128	0.118001	CYP1B1, CYP1A1, ALDH1A3, ALDH3A1	113	74	6910	3.30543	1	0.523825	79.1391
GOTERM_CC_DIRECT	GO:0043231~intracellular membrane-bounded organelle	6	3.07692	0.663341	CYP1B1, ERO1A, CYP1A1, SQLE, PTAFR, ALDH3A1	184	558	18224	1.06498	1	0.989004	99.9999
Annotation Cluster 20	Enrichment Score: 0.7696214067277313
Category	Term	Count	%	PValue	Genes	List Total	Pop Hits	Pop Total	Fold Enrichment	Bonferroni	Benjamini	FDR
GOTERM_BP_DIRECT	GO:0035994~response to muscle stretch	3	1.53846	0.0122922	NFKBIA, NFKB1, ANKRD1	180	16	16792	17.4917	1	0.325554	18.4839
GOTERM_BP_DIRECT	GO:0051092~positive regulation of NF-kappaB transcription factor activity	6	3.07692	0.0139992	IRAK3, TLR2, NFKBIA, IL1B, NFKB1, NFKB2	180	133	16792	4.20852	1	0.343536	20.7807
KEGG_PATHWAY	hsa05169:Epstein-Barr virus infection	7	3.58974	0.0876302	YWHAG, GSK3B, POLR2I, NFKBIA, NFKB1, NFKB2, TNFAIP3	113	190	6910	2.25291	1	0.472018	68.1688
UP_SEQ_FEATURE	repeat:ANK 5	4	2.05128	0.152024	NFKBIA, NFKB1, ANKRD1, NFKB2	191	142	20063	2.95893	1	0.99995	91.2493
SMART	SM00248:ANK	5	2.5641	0.168874	NFKBIA, NFKB1, ANKRD1, NFKB2, ANKRD66	88	249	10057	2.29486	1	0.990633	87.2154
UP_SEQ_FEATURE	repeat:ANK 4	4	2.05128	0.218288	NFKBIA, NFKB1, ANKRD1, NFKB2	191	170	20063	2.47157	1	0.999999	97.3696
UP_KEYWORDS	ANK repeat	5	2.5641	0.227702	NFKBIA, NFKB1, ANKRD1, NFKB2, ANKRD66	191	264	20581	2.04079	1	0.821393	96.5863
INTERPRO	IPR002110:Ankyrin repeat	5	2.5641	0.244575	NFKBIA, NFKB1, ANKRD1, NFKB2, ANKRD66	185	255	18559	1.96704	1	0.99991	98.1643
INTERPRO	IPR020683:Ankyrin repeat-containing domain	5	2.5641	0.267148	NFKBIA, NFKB1, ANKRD1, NFKB2, ANKRD66	185	265	18559	1.89281	1	0.999935	98.8087
UP_SEQ_FEATURE	repeat:ANK 3	4	2.05128	0.312209	NFKBIA, NFKB1, ANKRD1, NFKB2	191	207	20063	2.02979	1	1	99.603
UP_SEQ_FEATURE	repeat:ANK 1	4	2.05128	0.407843	NFKBIA, NFKB1, ANKRD1, NFKB2	191	244	20063	1.722	1	1	99.9565
UP_SEQ_FEATURE	repeat:ANK 2	4	2.05128	0.409634	NFKBIA, NFKB1, ANKRD1, NFKB2	191	245	20063	1.71497	1	1	99.9584
KEGG_PATHWAY	hsa05203:Viral carcinogenesis	5	2.5641	0.426274	YWHAG, SCIN, NFKBIA, NFKB1, NFKB2	113	205	6910	1.49147	1	0.845564	99.9027
KEGG_PATHWAY	hsa05166:HTLV-I infection	5	2.5641	0.600971	GSK3B, PPP3R1, NFKBIA, NFKB1, NFKB2	113	256	6910	1.19434	1	0.936465	99.999
Annotation Cluster 21	Enrichment Score: 0.7691422348621318
Category	Term	Count	%	PValue	Genes	List Total	Pop Hits	Pop Total	Fold Enrichment	Bonferroni	Benjamini	FDR
UP_KEYWORDS	Mitochondrion	17	8.71795	0.0550869	BID, PDP1, RNF144B, CRLS1, CYP1B1, JTB, MCU, NDUFC1, COX7A2L, UQCRQ, ATP5G3, SOD2, SLC11A2, GSR, NDUFS5, CLIC4, SLC25A29	191	1119	20581	1.63701	1	0.458733	52.3191
KEGG_PATHWAY	hsa05016:Huntington's disease	7	3.58974	0.0910579	NDUFS5, POLR2I, NDUFC1, COX7A2L, UQCRQ, ATP5G3, SOD2	113	192	6910	2.22944	1	0.47375	69.6297
GOTERM_CC_DIRECT	GO:0005743~mitochondrial inner membrane	8	4.10256	0.156453	CRLS1, NDUFS5, SLC25A29, MCU, NDUFC1, COX7A2L, UQCRQ, SOD2	184	441	18224	1.79671	1	0.762858	88.2076
UP_KEYWORDS	Transit peptide	7	3.58974	0.374764	PDP1, GSR, MCU, NDUFC1, COX7A2L, ATP5G3, SOD2	191	536	20581	1.40723	1	0.913018	99.7842
UP_SEQ_FEATURE	transit peptide:Mitochondrion	6	3.07692	0.485045	PDP1, GSR, NDUFC1, COX7A2L, ATP5G3, SOD2	191	482	20063	1.30758	1	1	99.9945
Annotation Cluster 22	Enrichment Score: 0.5258013450886514
Category	Term	Count	%	PValue	Genes	List Total	Pop Hits	Pop Total	Fold Enrichment	Bonferroni	Benjamini	FDR
UP_KEYWORDS	Antibiotic	3	1.53846	0.218797	BPIFA2, CCL20, CXCL6	191	95	20581	3.40276	1	0.82362	96.0344
UP_KEYWORDS	Antimicrobial	3	1.53846	0.26313	BPIFA2, CCL20, CXCL6	191	108	20581	2.99316	1	0.835412	98.1522
GOTERM_BP_DIRECT	GO:0042742~defense response to bacterium	3	1.53846	0.459604	BPIFA2, CCL20, CXCL6	180	145	16792	1.93011	1	0.998545	99.9962
Annotation Cluster 23	Enrichment Score: 0.48900497040333074
Category	Term	Count	%	PValue	Genes	List Total	Pop Hits	Pop Total	Fold Enrichment	Bonferroni	Benjamini	FDR
KEGG_PATHWAY	hsa04550:Signaling pathways regulating pluripotency of stem cells	5	2.5641	0.191643	LIF, BMP2, GSK3B, SMAD5, SKIL	113	140	6910	2.18394	1	0.627595	92.974
BIOCARTA	h_alkPathway:ALK in cardiac myocytes	3	1.53846	0.205081	BMP2, GSK3B, SMAD5	38	37	1625	3.46728	1	0.799434	92.0958
GOTERM_BP_DIRECT	GO:0006468~protein phosphorylation	4	2.05128	0.868094	IRAK3, BMP2, GSK3B, SMAD5	180	456	16792	0.818324	1	1	100
Annotation Cluster 24	Enrichment Score: 0.4734096719691166
Category	Term	Count	%	PValue	Genes	List Total	Pop Hits	Pop Total	Fold Enrichment	Bonferroni	Benjamini	FDR
GOTERM_MF_DIRECT	GO:0001948~glycoprotein binding	3	1.53846	0.155299	PLAT, LDLR, THBS1	183	65	16881	4.2575	1	0.929696	90.5738
INTERPRO	IPR013032:EGF-like, conserved site	4	2.05128	0.315896	PLAT, LDLR, ITGB8, THBS1	185	199	18559	2.01646	1	0.999969	99.5534
INTERPRO	IPR000742:Epidermal growth factor-like domain	4	2.05128	0.401989	PLAT, LDLR, PTGS2, THBS1	185	231	18559	1.73712	1	0.999998	99.9343
UP_KEYWORDS	EGF-like domain	3	1.53846	0.647788	PLAT, LDLR, THBS1	191	238	20581	1.35824	1	0.982569	99.9999
Annotation Cluster 25	Enrichment Score: 0.4607654137285748
Category	Term	Count	%	PValue	Genes	List Total	Pop Hits	Pop Total	Fold Enrichment	Bonferroni	Benjamini	FDR
UP_KEYWORDS	Ubl conjugation pathway	11	5.64103	0.0997766	RNF144B, DCAF7, UBE2D2, KCMF1, UBA3, UBE2J1, BIRC3, TNFAIP3, USP14, UBL5, FBXO46	191	680	20581	1.74308	1	0.623201	74.689
KEGG_PATHWAY	hsa04120:Ubiquitin mediated proteolysis	4	2.05128	0.383817	UBE2D2, UBA3, UBE2J1, BIRC3	113	137	6910	1.78541	1	0.825972	99.7628
GOTERM_BP_DIRECT	GO:0016567~protein ubiquitination	5	2.5641	0.541569	DCAF7, UBE2D2, UBE2J1, BIRC3, TNFAIP3	180	359	16792	1.29929	1	0.999659	99.9997
GOTERM_MF_DIRECT	GO:0004842~ubiquitin-protein transferase activity	4	2.05128	0.69204	RNF144B, UBE2D2, BIRC3, TNFAIP3	183	329	16881	1.12153	1	0.999921	100
Annotation Cluster 26	Enrichment Score: 0.45597594888643317
Category	Term	Count	%	PValue	Genes	List Total	Pop Hits	Pop Total	Fold Enrichment	Bonferroni	Benjamini	FDR
GOTERM_BP_DIRECT	GO:0038095~Fc-epsilon receptor signaling pathway	4	2.05128	0.295596	UBE2D2, PPP3R1, NFKBIA, NFKB1	180	178	16792	2.09638	1	0.986815	99.6942
GOTERM_BP_DIRECT	GO:0002223~stimulatory C-type lectin receptor signaling pathway	3	1.53846	0.30838	UBE2D2, NFKBIA, NFKB1	180	105	16792	2.6654	1	0.988205	99.774
GOTERM_BP_DIRECT	GO:0050852~T cell receptor signaling pathway	3	1.53846	0.470205	UBE2D2, NFKBIA, NFKB1	180	148	16792	1.89099	1	0.998761	99.9972
Annotation Cluster 27	Enrichment Score: 0.43030383995785776
Category	Term	Count	%	PValue	Genes	List Total	Pop Hits	Pop Total	Fold Enrichment	Bonferroni	Benjamini	FDR
GOTERM_BP_DIRECT	GO:0098609~cell-cell adhesion	5	2.5641	0.327157	LDHA, TWF1, WASF2, RPL7A, TES	180	271	16792	1.7212	1	0.990479	99.8566
GOTERM_MF_DIRECT	GO:0098641~cadherin binding involved in cell-cell adhesion	5	2.5641	0.381168	LDHA, TWF1, WASF2, RPL7A, TES	183	290	16881	1.59045	1	0.99429	99.8788
GOTERM_CC_DIRECT	GO:0005913~cell-cell adherens junction	5	2.5641	0.410408	LDHA, TWF1, WASF2, RPL7A, TES	184	323	18224	1.53318	1	0.936072	99.8691
Annotation Cluster 28	Enrichment Score: 0.2939245350709887
Category	Term	Count	%	PValue	Genes	List Total	Pop Hits	Pop Total	Fold Enrichment	Bonferroni	Benjamini	FDR
UP_KEYWORDS	Protease	7	3.58974	0.387956	PLAT, MMP9, SPCS3, ANPEP, TNFAIP3, USP14, TMPRSS4	191	544	20581	1.38654	1	0.914115	99.8367
GOTERM_BP_DIRECT	GO:0006508~proteolysis	7	3.58974	0.442869	PLAT, MMP9, UBA3, SPCS3, ANPEP, TNIP1, TMPRSS4	180	500	16792	1.30604	1	0.99808	99.9937
GOTERM_MF_DIRECT	GO:0004252~serine-type endopeptidase activity	3	1.53846	0.764133	PLAT, MMP9, TMPRSS4	183	255	16881	1.08525	1	0.999982	100
Annotation Cluster 29	Enrichment Score: 0.29378906153476675
Category	Term	Count	%	PValue	Genes	List Total	Pop Hits	Pop Total	Fold Enrichment	Bonferroni	Benjamini	FDR
UP_KEYWORDS	Membrane	75	38.4615	0.255407	C15ORF48, ATP1B1, LDHA, SLC44A2, RARRES1, LDLR, PTGS2, SGPP2, ALG2, TLR2, ANPEP, UQCRQ, SLC35A3, NDUFS5, MCOLN3, INSIG1, SLC25A29, VNN1, CEACAM5, NQO1, USP14, IFNGR1, SMIM19, CRLS1, CYP1A1, UGCG, UBE2J1, MCU, DHRS9, SRPRA, NDUFC1, SLC7A11, SLC26A4, AMIGO2, RND3, MAGT1, CLIC4, SQLE, RPS14, RAB12, PTAFR, BID, ME1, GCNT3, CYP1B1, GCLC, MAL2, GNAI1, CSF1, PPP3R1, COX7A2L, ATP5G3, TMEM50B, SLC11A2, SY…	191	7494	20581	1.0784	1	0.838891	97.8824
GOTERM_CC_DIRECT	GO:0016021~integral component of membrane	54	27.6923	0.452458	C15ORF48, LDHA, SLC44A2, RARRES1, LDLR, ALG2, SGPP2, TLR2, ANPEP, SLC35A3, MCOLN3, INSIG1, SLC25A29, VNN1, NQO1, IFNGR1, SMIM19, CRLS1, UGCG, UBE2J1, MCU, SRPRA, NDUFC1, SLC7A11, SLC26A4, AMIGO2, MAGT1, SQLE, RPS14, PTAFR, GCNT3, CYP1B1, GCLC, MAL2, CSF1, COX7A2L, ATP5G3, ALDH3A1, SLC11A2, TMEM50B, SYPL1, SLC39A8, PPIL3, GPNMB, RNF144B, MSMO1, SLC12A2, SMAD5, SLC6A14, TMPRSS4, GJB2, CYP4B1, PREB,…	184	5163	18224	1.0359	1	0.95296	99.9483
UP_KEYWORDS	Transmembrane helix	54	27.6923	0.463438	C15ORF48, ATP1B1, LDHA, SLC44A2, RARRES1, LDLR, ALG2, SGPP2, TLR2, ANPEP, SLC35A3, MCOLN3, INSIG1, SLC25A29, NQO1, IFNGR1, SMIM19, CRLS1, UGCG, UBE2J1, MCU, NDUFC1, SLC7A11, SLC26A4, AMIGO2, MAGT1, SQLE, CLIC4, RPS14, PTAFR, GCNT3, GCLC, CYP1B1, MAL2, CSF1, COX7A2L, ATP5G3, SLC11A2, TMEM50B, SYPL1, ITGB8, SLC39A8, PPIL3, GPNMB, RNF144B, MSMO1, SLC12A2, JTB, SLC6A14, TMPRSS4, GJB2, CYP4B1, PREB, S…	191	5634	20581	1.03279	1	0.941563	99.9708
UP_KEYWORDS	Transmembrane	54	27.6923	0.473661	C15ORF48, ATP1B1, LDHA, SLC44A2, RARRES1, LDLR, ALG2, SGPP2, TLR2, ANPEP, SLC35A3, MCOLN3, INSIG1, SLC25A29, NQO1, IFNGR1, SMIM19, CRLS1, UGCG, UBE2J1, MCU, NDUFC1, SLC7A11, SLC26A4, AMIGO2, MAGT1, SQLE, CLIC4, RPS14, PTAFR, GCNT3, GCLC, CYP1B1, MAL2, CSF1, COX7A2L, ATP5G3, SLC11A2, TMEM50B, SYPL1, ITGB8, SLC39A8, PPIL3, GPNMB, RNF144B, MSMO1, SLC12A2, JTB, SLC6A14, TMPRSS4, GJB2, CYP4B1, PREB, S…	191	5651	20581	1.02968	1	0.943701	99.9773
UP_SEQ_FEATURE	transmembrane region	45	23.0769	0.767053	ATP1B1, GCNT3, SLC44A2, RARRES1, LDLR, MAL2, ALG2, CSF1, SGPP2, TLR2, ANPEP, ATP5G3, SLC35A3, TMEM50B, SLC11A2, SYPL1, MCOLN3, ITGB8, INSIG1, SLC39A8, SLC25A29, GPNMB, IFNGR1, SMIM19, RNF144B, CRLS1, MSMO1, SLC12A2, UGCG, JTB, UBE2J1, SLC6A14, MCU, NDUFC1, SLC7A11, GJB2, TMPRSS4, PREB, SLC26A4, AMIGO2, MAGT1, SQLE, CLIC4, SPCS3, PTAFR	191	5056	20063	0.934906	1	1	100
UP_SEQ_FEATURE	topological domain:Cytoplasmic	28	14.359	0.887504	ATP1B1, GCNT3, SLC44A2, RARRES1, LDLR, MAL2, CSF1, TLR2, ANPEP, SLC11A2, SYPL1, ITGB8, INSIG1, SLC39A8, GPNMB, IFNGR1, SLC12A2, UBE2J1, SLC6A14, JTB, SLC7A11, TMPRSS4, GJB2, PREB, SLC26A4, AMIGO2, SPCS3, PTAFR	191	3456	20063	0.851034	1	1	100
Annotation Cluster 30	Enrichment Score: 0.28384245413937664
Category	Term	Count	%	PValue	Genes	List Total	Pop Hits	Pop Total	Fold Enrichment	Bonferroni	Benjamini	FDR
SMART	SM00320:WD40	4	2.05128	0.407967	PREB, DCAF7, GNB2, ATG16L2	88	267	10057	1.71212	1	0.999975	99.7059
UP_SEQ_FEATURE	repeat:WD 3	4	2.05128	0.466216	PREB, DCAF7, GNB2, ATG16L2	191	269	20063	1.56196	1	1	99.9906
UP_KEYWORDS	WD repeat	4	2.05128	0.487575	PREB, DCAF7, GNB2, ATG16L2	191	281	20581	1.53386	1	0.94747	99.984
UP_SEQ_FEATURE	repeat:WD 2	4	2.05128	0.49245	PREB, DCAF7, GNB2, ATG16L2	191	278	20063	1.51139	1	1	99.9955
UP_SEQ_FEATURE	repeat:WD 1	4	2.05128	0.49245	PREB, DCAF7, GNB2, ATG16L2	191	278	20063	1.51139	1	1	99.9955
INTERPRO	IPR019775:WD40 repeat, conserved site	3	1.53846	0.492896	DCAF7, GNB2, ATG16L2	185	166	18559	1.81299	1	1	99.9937
INTERPRO	IPR001680:WD40 repeat	4	2.05128	0.498247	PREB, DCAF7, GNB2, ATG16L2	185	268	18559	1.4973	1	1	99.9946
INTERPRO	IPR017986:WD40-repeat-containing domain	4	2.05128	0.587373	PREB, DCAF7, GNB2, ATG16L2	185	306	18559	1.31136	1	1	99.9997
INTERPRO	IPR015943:WD40/YVTN repeat-like-containing domain	4	2.05128	0.640491	PREB, DCAF7, GNB2, ATG16L2	185	331	18559	1.21231	1	1	100
UP_SEQ_FEATURE	repeat:WD 4	3	1.53846	0.698185	DCAF7, GNB2, ATG16L2	191	255	20063	1.23579	1	1	100
Annotation Cluster 31	Enrichment Score: 0.2482878392257906
Category	Term	Count	%	PValue	Genes	List Total	Pop Hits	Pop Total	Fold Enrichment	Bonferroni	Benjamini	FDR
UP_SEQ_FEATURE	nucleotide phosphate-binding region:GTP	5	2.5641	0.345259	RND3, GNAI1, SRPRA, RAB12, ARL5B	191	310	20063	1.69422	1	1	99.8082
UP_KEYWORDS	GTP-binding	5	2.5641	0.397191	RND3, GNAI1, SRPRA, RAB12, ARL5B	191	343	20581	1.57076	1	0.916509	99.8661
GOTERM_MF_DIRECT	GO:0003924~GTPase activity	4	2.05128	0.463232	RND3, GNB2, GNAI1, SRPRA	183	234	16881	1.57685	1	0.997663	99.9834
INTERPRO	IPR005225:Small GTP-binding protein domain	3	1.53846	0.494181	RND3, RAB12, ARL5B	185	167	18559	1.80214	1	1	99.994
GOTERM_MF_DIRECT	GO:0005525~GTP binding	5	2.5641	0.597025	RND3, GNAI1, SRPRA, RAB12, ARL5B	183	384	16881	1.20112	1	0.999742	99.9997
GOTERM_BP_DIRECT	GO:0007264~small GTPase mediated signal transduction	3	1.53846	0.74082	RND3, RAB12, ARL5B	180	246	16792	1.13767	1	0.999998	100
UP_KEYWORDS	Nucleotide-binding	14	7.17949	0.851203	RND3, IRAK3, GCLC, UBE2D2, PFKFB3, GNAI1, GSK3B, UBA3, UBE2J1, SRPRA, RAB12, DHX40, ARL5B, UHMK1	191	1788	20581	0.843711	1	0.997252	100
INTERPRO	IPR027417:P-loop containing nucleoside triphosphate hydrolase	7	3.58974	0.873235	RND3, GNAI1, PFKFB3, SRPRA, RAB12, DHX40, ARL5B	185	879	18559	0.798899	1	1	100
Annotation Cluster 32	Enrichment Score: 0.14127234936274546
Category	Term	Count	%	PValue	Genes	List Total	Pop Hits	Pop Total	Fold Enrichment	Bonferroni	Benjamini	FDR
GOTERM_MF_DIRECT	GO:0008270~zinc ion binding	13	6.66667	0.612547	RNF144B, MMP9, POLR2I, ANPEP, BIRC3, PEG10, KCMF1, RPS29, GATA6, RASGRP1, MT2A, TNFAIP3, TES	183	1169	16881	1.02583	1	0.999739	99.9998
UP_KEYWORDS	Zinc	21	10.7692	0.683197	RNF144B, ZBTB46, MMP9, SMAD5, TIPARP, POLR2I, ZNF648, ANPEP, BIRC3, NGLY1, PEG10, KCMF1, RPS29, GATA6, RASGRP1, MT2A, SLC39A8, ZC3H12A, RPL37A, TNFAIP3, TES	191	2348	20581	0.963728	1	0.986011	100
UP_KEYWORDS	Metal-binding	32	16.4103	0.718874	PDP1, ME1, CNOT8, CYP1B1, PTGS2, GNAI1, MMP9, TIPARP, POLR2I, PPP3R1, ANPEP, NGLY1, PEG10, RPS29, GATA6, RASGRP1, TGM1, ZC3H12A, TES, RNF144B, ZBTB46, CYP1A1, SMAD5, ZNF648, BIRC3, SOD2, CYP4B1, KCMF1, SCIN, MT2A, RPL37A, TNFAIP3	191	3640	20581	0.947287	1	0.989106	100
UP_KEYWORDS	Zinc-finger	13	6.66667	0.904841	RNF144B, PEG10, ZBTB46, KCMF1, GATA6, RASGRP1, POLR2I, TIPARP, ZNF648, ZC3H12A, RPL37A, BIRC3, TNFAIP3	191	1781	20581	0.786525	1	0.999041	100
Annotation Cluster 33	Enrichment Score: 0.13515113907528165
Category	Term	Count	%	PValue	Genes	List Total	Pop Hits	Pop Total	Fold Enrichment	Bonferroni	Benjamini	FDR
GOTERM_CC_DIRECT	GO:0005813~centrosome	5	2.5641	0.622731	GNAI1, CLIC4, GSK3B, HAUS1, JTB	184	426	18224	1.16248	1	0.986456	99.9995
UP_KEYWORDS	Cell cycle	6	3.07692	0.720566	EID1, DUSP1, GNAI1, UBA3, HAUS1, JTB	191	650	20581	0.994652	1	0.988663	100
UP_KEYWORDS	Cell division	3	1.53846	0.876138	GNAI1, HAUS1, JTB	191	388	20581	0.833149	1	0.998319	100
Annotation Cluster 34	Enrichment Score: 0.13411476917084134
Category	Term	Count	%	PValue	Genes	List Total	Pop Hits	Pop Total	Fold Enrichment	Bonferroni	Benjamini	FDR
GOTERM_CC_DIRECT	GO:0005887~integral component of plasma membrane	16	8.20513	0.452632	SLC12A2, LDLR, SLC6A14, JTB, TLR2, ANPEP, SLC7A11, SLC26A4, SLC11A2, MAGT1, SYPL1, SLC39A8, CEACAM5, GPNMB, IFNGR1, PTAFR	184	1415	18224	1.11993	1	0.949399	99.9485
UP_SEQ_FEATURE	topological domain:Cytoplasmic	28	14.359	0.887504	ATP1B1, GCNT3, SLC44A2, RARRES1, LDLR, MAL2, CSF1, TLR2, ANPEP, SLC11A2, SYPL1, ITGB8, INSIG1, SLC39A8, GPNMB, IFNGR1, SLC12A2, UBE2J1, SLC6A14, JTB, SLC7A11, TMPRSS4, GJB2, PREB, SLC26A4, AMIGO2, SPCS3, PTAFR	191	3456	20063	0.851034	1	1	100
UP_SEQ_FEATURE	topological domain:Extracellular	18	9.23077	0.985689	ATP1B1, RARRES1, SLC44A2, LDLR, SLC6A14, TLR2, JTB, SLC7A11, TMPRSS4, GJB2, SLC26A4, SLC11A2, AMIGO2, ITGB8, SLC39A8, GPNMB, PTAFR, IFNGR1	191	2787	20063	0.678419	1	1	100
Annotation Cluster 35	Enrichment Score: 0.07400568955253178
Category	Term	Count	%	PValue	Genes	List Total	Pop Hits	Pop Total	Fold Enrichment	Bonferroni	Benjamini	FDR
UP_KEYWORDS	Activator	7	3.58974	0.574239	PREB, CEBPD, GATA6, NCOA7, NFKB1, NFKB2, PPARGC1B	191	661	20581	1.14112	1	0.972146	99.9986
GOTERM_BP_DIRECT	GO:0006366~transcription from RNA polymerase II promoter	6	3.07692	0.642365	CEBPD, GATA6, POLR2I, SIX2, NFKB1, NFKB2	180	513	16792	1.0911	1	0.999964	100
GOTERM_MF_DIRECT	GO:0001077~transcriptional activator activity, RNA polymerase II core promoter proximal region sequence-specific binding	3	1.53846	0.725526	CEBPD, SIX2, NFKB2	183	236	16881	1.17262	1	0.999962	100
GOTERM_MF_DIRECT	GO:0000978~RNA polymerase II core promoter proximal region sequence-specific DNA binding	4	2.05128	0.740159	CEBPD, SIX2, NFKB2, SKIL	183	355	16881	1.03939	1	0.99997	100
GOTERM_MF_DIRECT	GO:0003700~transcription factor activity, sequence-specific DNA binding	7	3.58974	0.951062	CNOT8, CEBPD, GATA6, SMAD5, SIX2, NFKB1, NFKB2	183	961	16881	0.671926	1	1	100
UP_KEYWORDS	DNA-binding	12	6.15385	0.985494	PREB, PEG10, HIST1H1C, CEBPD, GATA6, SMAD5, ZNF648, SIX2, ZC3H12A, NFKB1, NFKB2, TNFAIP3	191	2050	20581	0.630755	1	0.999979	100
UP_KEYWORDS	Transcription	14	7.17949	0.990061	EID1, ZBTB46, CNOT8, CEBPD, POLR2I, SMAD5, ZNF648, NCOA7, NFKB1, NFKB2, PPARGC1B, PREB, GATA6, ZC3H12A	191	2398	20581	0.629089	1	0.99999	100
UP_KEYWORDS	Transcription regulation	13	6.66667	0.993257	EID1, ZBTB46, CNOT8, CEBPD, SMAD5, ZNF648, NCOA7, NFKB1, NFKB2, PPARGC1B, PREB, GATA6, ZC3H12A	191	2332	20581	0.600687	1	0.999996	100
GOTERM_BP_DIRECT	GO:0006355~regulation of transcription, DNA-templated	8	4.10256	0.997249	PREB, BMP2, ZBTB46, CNOT8, SMAD5, ZNF648, NFKB2, PPARGC1B	180	1504	16792	0.496217	1	1	100
GOTERM_BP_DIRECT	GO:0006351~transcription, DNA-templated	10	5.12821	0.999311	PREB, EID1, ZBTB46, CNOT8, CEBPD, SMAD5, POLR2I, ZNF648, NCOA7, ZC3H12A	180	1955	16792	0.477181	1	1	100
Annotation Cluster 36	Enrichment Score: 0.050600120625488194
Category	Term	Count	%	PValue	Genes	List Total	Pop Hits	Pop Total	Fold Enrichment	Bonferroni	Benjamini	FDR
GOTERM_BP_DIRECT	GO:0046777~protein autophosphorylation	3	1.53846	0.550191	IRAK3, GSK3B, UHMK1	180	172	16792	1.62713	1	0.999685	99.9998
UP_KEYWORDS	Serine/threonine-protein kinase	3	1.53846	0.880636	IRAK3, GSK3B, UHMK1	191	393	20581	0.822549	1	0.998381	100
GOTERM_MF_DIRECT	GO:0004674~protein serine/threonine kinase activity	3	1.53846	0.915826	IRAK3, GSK3B, UHMK1	183	376	16881	0.736005	1	1	100
UP_SEQ_FEATURE	domain:Protein kinase	3	1.53846	0.943082	IRAK3, GSK3B, UHMK1	191	478	20063	0.659259	1	1	100
INTERPRO	IPR000719:Protein kinase, catalytic domain	3	1.53846	0.956023	IRAK3, GSK3B, UHMK1	185	487	18559	0.617981	1	1	100
UP_SEQ_FEATURE	nucleotide phosphate-binding region:ATP	6	3.07692	0.961695	IRAK3, PFKFB3, GSK3B, UBA3, DHX40, UHMK1	191	994	20063	0.634056	1	1	100
UP_KEYWORDS	Kinase	4	2.05128	0.967946	IRAK3, PFKFB3, GSK3B, UHMK1	191	735	20581	0.586416	1	0.999891	100
INTERPRO	IPR011009:Protein kinase-like domain	3	1.53846	0.969809	IRAK3, GSK3B, UHMK1	185	531	18559	0.566774	1	1	100
UP_SEQ_FEATURE	binding site:ATP	3	1.53846	0.97025	IRAK3, GSK3B, UHMK1	191	558	20063	0.564741	1	1	100
Annotation Cluster 37	Enrichment Score: 0.028383871100057256
Category	Term	Count	%	PValue	Genes	List Total	Pop Hits	Pop Total	Fold Enrichment	Bonferroni	Benjamini	FDR
UP_KEYWORDS	Immunoglobulin domain	4	2.05128	0.8832	AMIGO2, CILP, CEACAM5, IFNGR1	191	546	20581	0.789406	1	0.998367	100
INTERPRO	IPR013783:Immunoglobulin-like fold	7	3.58974	0.914743	AMIGO2, TGM1, CILP, NFKB1, CEACAM5, NFKB2, IFNGR1	185	951	18559	0.738415	1	1	100
SMART	SM00409:IG	3	1.53846	0.933623	AMIGO2, CILP, CEACAM5	88	497	10057	0.689844	1	1	100
INTERPRO	IPR003599:Immunoglobulin subtype	3	1.53846	0.959604	AMIGO2, CILP, CEACAM5	185	497	18559	0.605547	1	1	100
INTERPRO	IPR007110:Immunoglobulin-like domain	3	1.53846	0.996458	AMIGO2, CILP, CEACAM5	185	771	18559	0.390346	1	1	100
Annotation Cluster 38	Enrichment Score: 0.02783380663923568
Category	Term	Count	%	PValue	Genes	List Total	Pop Hits	Pop Total	Fold Enrichment	Bonferroni	Benjamini	FDR
UP_KEYWORDS	Nucleotide-binding	14	7.17949	0.851203	RND3, IRAK3, GCLC, UBE2D2, PFKFB3, GNAI1, GSK3B, UBA3, UBE2J1, SRPRA, RAB12, DHX40, ARL5B, UHMK1	191	1788	20581	0.843711	1	0.997252	100
UP_KEYWORDS	ATP-binding	9	4.61538	0.948098	IRAK3, UBE2D2, GCLC, PFKFB3, GSK3B, UBA3, UBE2J1, DHX40, UHMK1	191	1391	20581	0.697186	1	0.999695	100
UP_SEQ_FEATURE	nucleotide phosphate-binding region:ATP	6	3.07692	0.961695	IRAK3, PFKFB3, GSK3B, UBA3, DHX40, UHMK1	191	994	20063	0.634056	1	1	100
GOTERM_MF_DIRECT	GO:0005524~ATP binding	11	5.64103	0.966177	IRAK3, ATP1B1, TWF1, UBE2D2, GCLC, PFKFB3, GSK3B, UBA3, UBE2J1, DHX40, UHMK1	183	1495	16881	0.678732	1	1	100
UP_KEYWORDS	Kinase	4	2.05128	0.967946	IRAK3, PFKFB3, GSK3B, UHMK1	191	735	20581	0.586416	1	0.999891	100
Annotation Cluster 39	Enrichment Score: 0.002173140244898526
Category	Term	Count	%	PValue	Genes	List Total	Pop Hits	Pop Total	Fold Enrichment	Bonferroni	Benjamini	FDR
SMART	SM00355:ZnF_C2H2	3	1.53846	0.991618	ZBTB46, KCMF1, ZNF648	88	762	10057	0.449937	1	1	100
INTERPRO	IPR015880:Zinc finger, C2H2-like	3	1.53846	0.996153	ZBTB46, KCMF1, ZNF648	185	762	18559	0.394956	1	1	100
INTERPRO	IPR007087:Zinc finger, C2H2	3	1.53846	0.997264	ZBTB46, KCMF1, ZNF648	185	799	18559	0.376667	1	1	100
